# Supplementary material for: Cyclo­hexane-1,4-dicarb­oxy­lic acid–pyridinium-4-olate (1/1)
Source: Acta Crystallogr Sect E Struct Rep Online. 2013 Mar 28;69(Pt 4):o591. doi: 10.1107/S160053681300754X (PMC3629634; doi:10.1107/S160053681300754X)
Supplement: Supplementary file 1 [file e-69-0o591-sup1.cif]

##############################################################################
#                                                                            #
# This CIF contains the data in a paper accepted for publication in          #
# Acta Crystallographica Section E. It conforms to the requirements of       #
# Notes for Authors for Acta Crystallographica Section E, and has been       #
# peer reviewed under the auspices of the IUCr Commission on Journals.       #
#                                                                            #
# Full details of the Crystallographic Information File format               #
# are given in the paper "The Crystallographic Information File (CIF):       #
# a New Standard Archive File for Crystallography" by S. R. Hall, F. H.      #
# Allen and I. D. Brown [Acta Cryst. (1991), A47, 655-685].                  #
#                                                                            #
# The current version of the core CIF dictionary is obtainable from          #
# ftp://ftp.iucr.org/pub/cif_core.dic.                                       #
#                                                                            #
# Software is freely available for graphical display of the structure(s)     #
# in this CIF. For information consult the CIF software page                 #
# http://www.iucr.org/resources/cif/software.                                #
#                                                                            #
# This file may be used for bona fide research purposes within the           #
# scientific community so long as proper attribution is given to the journal # 
# article from which it was obtained.                                        #
#                                                                            #
##############################################################################
data_I
_audit_creation_method     SHELXL-97
_chemical_name_systematic
;
Cyclohexane-1,4-dicarboxylic acid--pyridinium-4-olate (1/1)
;
_chemical_name_common     ?
_chemical_formula_moiety     'C5 H5 N O, C8 H12 O4'
_chemical_formula_sum     'C13 H17 N O5'
_chemical_formula_iupac     'C5 H5 N O, C8 H12 O4'
_chemical_formula_weight     267.28
_chemical_melting_point     ?
_symmetry_cell_setting     monoclinic
_symmetry_space_group_name_H-M     'P 21/c'
_symmetry_space_group_name_Hall     '-P 2ybc'
loop_
    _symmetry_equiv_pos_as_xyz
    'x, y, z'
    '-x, y+1/2, -z+1/2'
    '-x, -y, -z'
    'x, -y-1/2, z-1/2'
_cell_length_a     11.749(2)
_cell_length_b     11.618(2)
_cell_length_c     10.8010(19)
_cell_angle_alpha     90.00
_cell_angle_beta     115.383(2)
_cell_angle_gamma     90.00
_cell_volume     1332.0(4)
_cell_formula_units_Z     4
_cell_measurement_reflns_used     5484
_cell_measurement_theta_min     2.60
_cell_measurement_theta_max     27.41
_cell_measurement_temperature     293(2)
_exptl_crystal_description     'rectangular prism'
_exptl_crystal_colour     yellow
_exptl_crystal_size_max     0.50
_exptl_crystal_size_mid     0.43
_exptl_crystal_size_min     0.24
_exptl_crystal_density_diffrn     1.333
_exptl_crystal_density_meas     ?
_exptl_crystal_density_method     'not measured'
_exptl_crystal_F_000     568
_exptl_absorpt_coefficient_mu     0.103
_exptl_absorpt_correction_type     multi-scan
_exptl_absorpt_process_details     '(SADABS; Sheldrick, 1996)'
_exptl_absorpt_correction_T_min     0.95
_exptl_absorpt_correction_T_max     0.98
_exptl_special_details     ?
_diffrn_ambient_temperature     293(2)
_diffrn_radiation_type     MoK\a
_diffrn_radiation_wavelength     0.71073
_diffrn_radiation_source     'fine-focus sealed tube'
_diffrn_radiation_monochromator     graphite
_diffrn_measurement_device_type     'Bruker SMART CCD area-detector'
_diffrn_measurement_method     '\f and \w scans'
_diffrn_detector_area_resol_mean     ?
_diffrn_reflns_number     12552
_diffrn_reflns_av_R_equivalents     0.0412
_diffrn_reflns_av_sigmaI/netI     0.0224
_diffrn_reflns_theta_min     1.92
_diffrn_reflns_theta_max     25.00
_diffrn_reflns_theta_full     25.00
_diffrn_measured_fraction_theta_max     1.000
_diffrn_measured_fraction_theta_full     1.000
_diffrn_reflns_limit_h_min     -13
_diffrn_reflns_limit_h_max     13
_diffrn_reflns_limit_k_min     -13
_diffrn_reflns_limit_k_max     13
_diffrn_reflns_limit_l_min     -12
_diffrn_reflns_limit_l_max     12
_diffrn_standards_number     0
_diffrn_standards_interval_count     .
_diffrn_standards_interval_time     .
_diffrn_standards_decay_%     ?
_refine_special_details
;
Refinement of <i>F</i>^2^ against ALL reflections. The weighted <i>R</i>-factor
<i>wR</i> and goodness of fit <i>S</i> are based on <i>F</i>^2^, conventional
<i>R</i>-factors <i>R</i> are based on <i>F</i>, with <i>F</i> set to zero for
negative <i>F</i>^2^. The threshold expression of <i>F</i>^2^ >
\s(<i>F</i>^2^) is used only for calculating <i>R</i>-factors(gt) <i>etc</i>.
and is not relevant to the choice of reflections for refinement.
<i>R</i>-factors based on <i>F</i>^2^ are statistically about twice as large
as those based on <i>F</i>, and <i>R</i>- factors based on ALL data will be
even larger.
;
_reflns_number_total     2345
_reflns_number_gt     2229
_reflns_threshold_expression     I>2\s(I)
_refine_ls_structure_factor_coef     Fsqd
_refine_ls_matrix_type     full
_refine_ls_R_factor_all     0.0750
_refine_ls_R_factor_gt     0.0718
_refine_ls_wR_factor_gt     0.1587
_refine_ls_wR_factor_ref     0.1611
_refine_ls_goodness_of_fit_ref     1.018
_refine_ls_restrained_S_all     1.017
_refine_ls_number_reflns     2345
_refine_ls_number_parameters     181
_refine_ls_number_restraints     3
_refine_ls_hydrogen_treatment     mixed
_refine_ls_weighting_scheme     calc
_refine_ls_weighting_details
         'calc w=1/[\s^2^(Fo^2^)+(0.0623P)^2^+1.4075P] where P=(Fo^2^+2Fc^2^)/3'
_atom_sites_solution_hydrogens     geom
_atom_sites_solution_primary     direct
_atom_sites_solution_secondary     difmap
_refine_ls_shift/su_max     0.000
_refine_ls_shift/su_mean     0.000
_refine_diff_density_max     0.203
_refine_diff_density_min     -0.268
_refine_ls_extinction_method     none
_refine_ls_extinction_coef     ?
loop_
    _atom_type_symbol
    _atom_type_description
    _atom_type_scat_dispersion_real
    _atom_type_scat_dispersion_imag
    _atom_type_scat_source
    'C' 'C' 0.0033 0.0016
                         'International Tables Vol C Tables 4.2.6.8 and 6.1.1.4'
    'H' 'H' 0.0000 0.0000
                         'International Tables Vol C Tables 4.2.6.8 and 6.1.1.4'
    'N' 'N' 0.0061 0.0033
                         'International Tables Vol C Tables 4.2.6.8 and 6.1.1.4'
    'O' 'O' 0.0106 0.0060
                         'International Tables Vol C Tables 4.2.6.8 and 6.1.1.4'
_computing_data_collection     'SMART (Bruker, 2000)'
_computing_cell_refinement     '<i>SAINT-Plus-NT</i> (Bruker, 2001)'
_computing_data_reduction     '<i>SAINT-Plus-NT</i> (Bruker, 2001)'
_computing_structure_solution     'SHELXTL-NT (Sheldrick, 2008)'
_computing_structure_refinement     'SHELXTL-NT (Sheldrick, 2008)'
_computing_molecular_graphics
              'ORTEP-3 (Farrugia, 2012) and Mercury (Macrae <i>et al.</i> 2008)'
_computing_publication_material     'publCIF (Westrip, 2010)'
loop_
    _atom_site_type_symbol
    _atom_site_label
    _atom_site_fract_x
    _atom_site_fract_y
    _atom_site_fract_z
    _atom_site_U_iso_or_equiv
    _atom_site_adp_type
    _atom_site_calc_flag
    _atom_site_refinement_flags
    _atom_site_occupancy
    _atom_site_symmetry_multiplicity
    _atom_site_disorder_assembly
    _atom_site_disorder_group
    O O1 0.2230(2) 0.1930(2) 0.0632(2) 0.0663(6) Uani d D 1 1 . .
    H H1' 0.162(2) 0.198(4) 0.085(4) 0.099 Uiso d D 1 1 . .
    O O2 0.3186(2) 0.3059(3) 0.2412(3) 0.0898(9) Uani d . 1 1 . .
    O O3 0.8439(2) 0.3327(2) 0.3413(2) 0.0733(7) Uani d D 1 1 . .
    H H3' 0.901(3) 0.324(4) 0.4210(17) 0.110 Uiso d D 1 1 . .
    O O4 0.7984(2) 0.15562(19) 0.3701(2) 0.0805(8) Uani d . 1 1 . .
    C C1 0.4258(2) 0.2522(2) 0.1037(2) 0.0420(6) Uani d . 1 1 . .
    H H1A 0.3892 0.2539 0.0033 0.050 Uiso calc R 1 1 . .
    C C2 0.5129(3) 0.3552(2) 0.1563(3) 0.0489(7) Uani d . 1 1 . .
    H H2A 0.4647 0.4256 0.1246 0.059 Uiso calc R 1 1 . .
    H H2B 0.5510 0.3555 0.2557 0.059 Uiso calc R 1 1 . .
    C C3 0.6155(3) 0.3511(3) 0.1063(3) 0.0556(8) Uani d . 1 1 . .
    H H3A 0.6718 0.4160 0.1442 0.067 Uiso calc R 1 1 . .
    H H3B 0.5773 0.3583 0.0073 0.067 Uiso calc R 1 1 . .
    C C4 0.6915(3) 0.2400(3) 0.1470(3) 0.0497(7) Uani d . 1 1 . .
    H H4 0.7428 0.2374 0.0955 0.060 Uiso calc R 1 1 . .
    C C5 0.6058(3) 0.1347(3) 0.1039(3) 0.0557(8) Uani d . 1 1 . .
    H H5A 0.5683 0.1283 0.0048 0.067 Uiso calc R 1 1 . .
    H H5B 0.6559 0.0662 0.1416 0.067 Uiso calc R 1 1 . .
    C C6 0.5018(3) 0.1405(2) 0.1514(3) 0.0485(7) Uani d . 1 1 . .
    H H6A 0.5384 0.1363 0.2506 0.058 Uiso calc R 1 1 . .
    H H6B 0.4460 0.0751 0.1152 0.058 Uiso calc R 1 1 . .
    C C7 0.3195(3) 0.2542(2) 0.1453(3) 0.0471(6) Uani d . 1 1 . .
    C C8 0.7822(2) 0.2371(2) 0.2978(3) 0.0442(6) Uani d . 1 1 . .
    N N1 0.0308(3) -0.0636(2) 0.3628(3) 0.0590(7) Uani d D 1 1 . .
    H H1 0.041(4) -0.115(2) 0.421(3) 0.088 Uiso d D 1 1 . .
    O O5 0.01175(16) 0.18473(15) 0.09311(18) 0.0470(5) Uani d . 1 1 . .
    C C9 0.0146(2) 0.1065(2) 0.1791(2) 0.0384(6) Uani d . 1 1 . .
    C C10 -0.0764(3) 0.0194(2) 0.1462(3) 0.0495(7) Uani d . 1 1 . .
    H H10 -0.1444 0.0185 0.0603 0.059 Uiso calc R 1 1 . .
    C C11 -0.0659(3) -0.0638(2) 0.2390(4) 0.0609(8) Uani d . 1 1 . .
    H H11 -0.1266 -0.1213 0.2159 0.073 Uiso calc R 1 1 . .
    C C12 0.1179(3) 0.0179(3) 0.4004(3) 0.0584(8) Uani d . 1 1 . .
    H H12 0.1836 0.0165 0.4880 0.070 Uiso calc R 1 1 . .
    C C13 0.1124(3) 0.1029(2) 0.3127(3) 0.0497(7) Uani d . 1 1 . .
    H H13 0.1740 0.1599 0.3410 0.060 Uiso calc R 1 1 . .
loop_
    _atom_site_aniso_label
    _atom_site_aniso_U_11
    _atom_site_aniso_U_22
    _atom_site_aniso_U_33
    _atom_site_aniso_U_12
    _atom_site_aniso_U_13
    _atom_site_aniso_U_23
    O1 0.0561(13) 0.0868(16) 0.0593(13) -0.0227(12) 0.0280(11) -0.0188(12)
    O2 0.0729(16) 0.130(2) 0.0779(16) -0.0249(15) 0.0433(14) -0.0510(16)
    O3 0.0722(15) 0.0658(14) 0.0532(13) -0.0221(12) -0.0005(11) 0.0129(11)
    O4 0.1024(19) 0.0580(14) 0.0471(12) -0.0139(13) -0.0003(12) 0.0119(11)
    C1 0.0442(14) 0.0476(15) 0.0296(12) -0.0022(11) 0.0115(11) 0.0003(11)
    C2 0.0532(16) 0.0370(14) 0.0506(15) 0.0012(12) 0.0166(13) 0.0067(12)
    C3 0.0529(16) 0.0624(18) 0.0448(15) -0.0094(14) 0.0146(13) 0.0164(13)
    C4 0.0479(15) 0.0695(19) 0.0349(13) 0.0017(14) 0.0207(12) 0.0011(13)
    C5 0.0569(17) 0.0591(18) 0.0447(15) 0.0045(14) 0.0157(13) -0.0176(13)
    C6 0.0550(16) 0.0374(14) 0.0483(15) -0.0063(12) 0.0175(13) -0.0069(12)
    C7 0.0480(15) 0.0490(16) 0.0400(14) -0.0005(12) 0.0146(12) 0.0019(12)
    C8 0.0437(14) 0.0500(16) 0.0386(13) 0.0008(12) 0.0174(11) 0.0004(12)
    N1 0.0757(18) 0.0480(15) 0.0647(17) 0.0093(13) 0.0411(15) 0.0138(12)
    O5 0.0441(10) 0.0454(10) 0.0432(10) -0.0014(8) 0.0109(8) 0.0082(8)
    C9 0.0411(13) 0.0345(13) 0.0403(13) 0.0048(10) 0.0182(11) -0.0015(10)
    C10 0.0450(15) 0.0467(16) 0.0554(16) -0.0027(12) 0.0202(13) -0.0062(13)
    C11 0.0667(19) 0.0407(16) 0.088(2) -0.0111(14) 0.0458(19) -0.0066(15)
    C12 0.0672(19) 0.0558(18) 0.0488(16) 0.0103(16) 0.0217(14) 0.0081(14)
    C13 0.0517(15) 0.0439(15) 0.0449(14) -0.0043(12) 0.0125(12) -0.0001(12)
_geom_special_details
;
All e.s.d.'s (except the e.s.d. in the dihedral angle between two l.s. planes)
are estimated using the full covariance matrix. The cell e.s.d.'s are taken
into account individually in the estimation of e.s.d.'s in distances, angles
and torsion angles; correlations between e.s.d.'s in cell parameters are only
used when they are defined by crystal symmetry. An approximate (isotropic)
treatment of cell e.s.d.'s is used for estimating e.s.d.'s involving l.s.
planes.
;
loop_
    _geom_bond_atom_site_label_1
    _geom_bond_atom_site_label_2
    _geom_bond_site_symmetry_2
    _geom_bond_distance
    _geom_bond_publ_flag
    O1 C7 . 1.310(3) ?
    O1 H1' . 0.8400(10) ?
    O2 C7 . 1.201(3) ?
    O3 C8 . 1.299(3) ?
    O3 H3' . 0.8400(11) ?
    O4 C8 . 1.189(3) ?
    C1 C7 . 1.498(4) ?
    C1 C2 . 1.518(4) ?
    C1 C6 . 1.534(4) ?
    C1 H1A . 0.9800 ?
    C2 C3 . 1.518(4) ?
    C2 H2A . 0.9700 ?
    C2 H2B . 0.9700 ?
    C3 C4 . 1.524(4) ?
    C3 H3A . 0.9700 ?
    C3 H3B . 0.9700 ?
    C4 C8 . 1.517(4) ?
    C4 C5 . 1.525(4) ?
    C4 H4 . 0.9800 ?
    C5 C6 . 1.516(4) ?
    C5 H5A . 0.9700 ?
    C5 H5B . 0.9700 ?
    C6 H6A . 0.9700 ?
    C6 H6B . 0.9700 ?
    N1 C12 . 1.324(4) ?
    N1 C11 . 1.333(4) ?
    N1 H1 . 0.8400(10) ?
    O5 C9 . 1.289(3) ?
    C9 C10 . 1.403(4) ?
    C9 C13 . 1.408(4) ?
    C10 C11 . 1.359(4) ?
    C10 H10 . 0.9300 ?
    C11 H11 . 0.9300 ?
    C12 C13 . 1.351(4) ?
    C12 H12 . 0.9300 ?
    C13 H13 . 0.9300 ?
loop_
    _geom_angle_atom_site_label_1
    _geom_angle_atom_site_label_2
    _geom_angle_atom_site_label_3
    _geom_angle_site_symmetry_1
    _geom_angle_site_symmetry_3
    _geom_angle
    _geom_angle_publ_flag
    C7 O1 H1' . . 112(3) ?
    C8 O3 H3' . . 110(3) ?
    C7 C1 C2 . . 113.0(2) ?
    C7 C1 C6 . . 110.6(2) ?
    C2 C1 C6 . . 109.8(2) ?
    C7 C1 H1A . . 107.7 ?
    C2 C1 H1A . . 107.7 ?
    C6 C1 H1A . . 107.7 ?
    C3 C2 C1 . . 110.7(2) ?
    C3 C2 H2A . . 109.5 ?
    C1 C2 H2A . . 109.5 ?
    C3 C2 H2B . . 109.5 ?
    C1 C2 H2B . . 109.5 ?
    H2A C2 H2B . . 108.1 ?
    C2 C3 C4 . . 112.4(2) ?
    C2 C3 H3A . . 109.1 ?
    C4 C3 H3A . . 109.1 ?
    C2 C3 H3B . . 109.1 ?
    C4 C3 H3B . . 109.1 ?
    H3A C3 H3B . . 107.9 ?
    C8 C4 C3 . . 112.5(2) ?
    C8 C4 C5 . . 112.2(2) ?
    C3 C4 C5 . . 111.2(2) ?
    C8 C4 H4 . . 106.8 ?
    C3 C4 H4 . . 106.8 ?
    C5 C4 H4 . . 106.8 ?
    C6 C5 C4 . . 112.6(2) ?
    C6 C5 H5A . . 109.1 ?
    C4 C5 H5A . . 109.1 ?
    C6 C5 H5B . . 109.1 ?
    C4 C5 H5B . . 109.1 ?
    H5A C5 H5B . . 107.8 ?
    C5 C6 C1 . . 111.2(2) ?
    C5 C6 H6A . . 109.4 ?
    C1 C6 H6A . . 109.4 ?
    C5 C6 H6B . . 109.4 ?
    C1 C6 H6B . . 109.4 ?
    H6A C6 H6B . . 108.0 ?
    O2 C7 O1 . . 122.0(3) ?
    O2 C7 C1 . . 125.7(3) ?
    O1 C7 C1 . . 112.3(2) ?
    O4 C8 O3 . . 122.4(2) ?
    O4 C8 C4 . . 124.3(3) ?
    O3 C8 C4 . . 113.3(2) ?
    C12 N1 C11 . . 121.6(3) ?
    C12 N1 H1 . . 116(3) ?
    C11 N1 H1 . . 122(3) ?
    O5 C9 C10 . . 123.0(2) ?
    O5 C9 C13 . . 121.1(2) ?
    C10 C9 C13 . . 115.8(2) ?
    C11 C10 C9 . . 120.6(3) ?
    C11 C10 H10 . . 119.7 ?
    C9 C10 H10 . . 119.7 ?
    N1 C11 C10 . . 120.5(3) ?
    N1 C11 H11 . . 119.8 ?
    C10 C11 H11 . . 119.8 ?
    N1 C12 C13 . . 120.6(3) ?
    N1 C12 H12 . . 119.7 ?
    C13 C12 H12 . . 119.7 ?
    C12 C13 C9 . . 120.9(3) ?
    C12 C13 H13 . . 119.6 ?
    C9 C13 H13 . . 119.6 ?
loop_
    _geom_torsion_atom_site_label_1
    _geom_torsion_atom_site_label_2
    _geom_torsion_atom_site_label_3
    _geom_torsion_atom_site_label_4
    _geom_torsion_site_symmetry_1
    _geom_torsion_site_symmetry_2
    _geom_torsion_site_symmetry_3
    _geom_torsion_site_symmetry_4
    _geom_torsion
    _geom_torsion_publ_flag
    C7 C1 C2 C3 . . . . -177.7(2) ?
    C6 C1 C2 C3 . . . . 58.2(3) ?
    C1 C2 C3 C4 . . . . -56.6(3) ?
    C2 C3 C4 C8 . . . . -74.5(3) ?
    C2 C3 C4 C5 . . . . 52.4(3) ?
    C8 C4 C5 C6 . . . . 75.7(3) ?
    C3 C4 C5 C6 . . . . -51.4(3) ?
    C4 C5 C6 C1 . . . . 54.4(3) ?
    C7 C1 C6 C5 . . . . 177.2(2) ?
    C2 C1 C6 C5 . . . . -57.4(3) ?
    C2 C1 C7 O2 . . . . -22.5(4) ?
    C6 C1 C7 O2 . . . . 101.1(3) ?
    C2 C1 C7 O1 . . . . 156.7(2) ?
    C6 C1 C7 O1 . . . . -79.7(3) ?
    C3 C4 C8 O4 . . . . 136.9(3) ?
    C5 C4 C8 O4 . . . . 10.5(4) ?
    C3 C4 C8 O3 . . . . -44.6(3) ?
    C5 C4 C8 O3 . . . . -170.9(2) ?
    O5 C9 C10 C11 . . . . 177.2(2) ?
    C13 C9 C10 C11 . . . . -1.8(4) ?
    C12 N1 C11 C10 . . . . 1.2(4) ?
    C9 C10 C11 N1 . . . . 0.3(4) ?
    C11 N1 C12 C13 . . . . -1.1(5) ?
    N1 C12 C13 C9 . . . . -0.5(4) ?
    O5 C9 C13 C12 . . . . -177.1(3) ?
    C10 C9 C13 C12 . . . . 1.9(4) ?
loop_
    _geom_hbond_atom_site_label_d
    _geom_hbond_atom_site_label_h
    _geom_hbond_atom_site_label_a
    _geom_hbond_site_symmetry_a
    _geom_hbond_distance_dh
    _geom_hbond_distance_ha
    _geom_hbond_distance_da
    _geom_hbond_angle_dha
    _geom_hbond_publ_flag
    O1 H1' O5 . 0.84 1.82 2.638(3) 165 yes
    O3 H3' O5 4_666 0.84 1.76 2.594(2) 175 yes
    N1 H1 O4 3_656 0.84 2.29 2.921(3) 132 yes
    N1 H1 O5 2_545 0.84 2.39 3.038(3) 134 yes
    C1 H1A O2 4_565 0.98 2.67 3.625(4) 162 yes
    C11 H11 O2 2_545 0.93 2.62 3.420(5) 143 yes
    C12 H12 O4 3_656 0.93 2.47 3.014(4) 117 yes
data_global
_journal_date_recd_electronic     2013-03-09
_journal_date_accepted     2013-03-19
_journal_name_full     'Acta Crystallographica, Section E'
_journal_year     2013
_journal_volume     69
_journal_issue      4
_journal_page_first     o591
_journal_page_last     o591
_journal_paper_category     QO
_journal_paper_doi     10.1107/S160053681300754X
_journal_coeditor_code     PK2472
_publ_contact_author_name     'Adriana Cruz-Enriquez'
_publ_contact_author_address
;
Facultad de Ingenieria Mochis, Universidad Aut\'onoma de Sinaloa,
Fuente Poseid\'on y Prol. A. Flores S/N, CP 81223, C.U. Los Mochis, Sinaloa,
M\'exico
;
_publ_contact_author_email     cenriqueza@yahoo.com.mx
_publ_contact_author_fax     ?
_publ_contact_author_phone     ?
_publ_section_title
;
Cyclohexane-1,4-dicarboxylic acid--pyridinium-4-olate (1/1)
;
loop_
    _publ_author_name
    _publ_author_footnote
    _publ_author_address
    'Cruz-Enr\'iquez, Adriana' .
;
Facultad de Ingenieria Mochis, Universidad Aut\'onoma de Sinaloa,
Fuente Poseid\'on y Prol. A. Flores S/N, CP 81223, C.U. Los Mochis, Sinaloa,
M\'exico
;
    'Peinado-Guevara, Hector J.' .
;
Facultad de Ingenieria Mochis, Universidad Aut\'onoma de Sinaloa,
Fuente Poseid\'on y Prol. A. Flores S/N, CP 81223, C.U. Los Mochis, Sinaloa,
M\'exico
;
    'Reyes-Marquez, Viviana' .
;
Centro de Investigaciones Qu\'imicas,
Universidad Aut\'onoma del Estado de Morelos,
Av. Universidad 1001, CP 62210, Cuernavaca, Morelos, M\'exico
;
    'H\"opfl, Herbert' .
;
Centro de Investigaciones Qu\'imicas,
Universidad Aut\'onoma del Estado de Morelos,
Av. Universidad 1001, CP 62210, Cuernavaca, Morelos, M\'exico
;
    'Campos-Gaxiola, Jos\'e J.' .
;
Facultad de Ingenieria Mochis, Universidad Aut\'onoma de Sinaloa,
Fuente Poseid\'on y Prol. A. Flores S/N, CP 81223, C.U. Los Mochis, Sinaloa,
M\'exico
;
