# Supplementary material for: Cyclo­hexane-1,4-dicarb­oxy­lic acid–pyridinium-4-olate (1/1)
Source: Acta Crystallogr Sect E Struct Rep Online. 2013 Mar 28;69(Pt 4):o591. doi: 10.1107/S160053681300754X (PMC3629634; doi:10.1107/S160053681300754X)
Supplement: Supplementary file 2 [file e-69-0o591-Isup2.hkl]

# 
# h,k,l, Fc-squared, Fo-squared, sigma(Fo-squared) and status flag 
# 
data_I
_shelx_title ' 18ppchux in P2(1)/c' 
_shelx_refln_list_code          4 
_shelx_F_calc_maximum      120.27 
_exptl_crystal_F_000       568.00 
_reflns_d_resolution_high  0.8409 
 
loop_ 
 _symmetry_equiv_pos_as_xyz 
 'x, y, z' 
 '-x, y+1/2, -z+1/2' 
 '-x, -y, -z' 
 'x, -y-1/2, z-1/2' 
 
_cell_length_a    11.7490 
_cell_length_b    11.6180 
_cell_length_c    10.8010 
_cell_angle_alpha  90.000 
_cell_angle_beta  115.383 
_cell_angle_gamma  90.000 
 
_shelx_F_squared_multiplier     1.000 
 
loop_ 
 _refln_index_h 
 _refln_index_k 
 _refln_index_l 
 _refln_F_squared_calc 
 _refln_F_squared_meas 
 _refln_F_squared_sigma 
 _refln_observed_status 
   1   0   0     2338.35     1920.21     20.12 o 
   2   0   0     1731.34     1735.05     50.85 o 
   3   0   0       31.76       34.40      0.96 o 
   4   0   0      323.75      328.76      5.18 o 
   5   0   0      272.03      279.99      3.29 o 
   6   0   0      756.10      698.48      6.02 o 
   7   0   0       15.64       24.24      1.28 o 
   8   0   0        6.64       10.26      1.10 o 
   9   0   0      144.55      139.65      5.57 o 
  10   0   0      392.22      351.45     10.78 o 
  11   0   0      144.93      156.27      7.56 o 
  12   0   0       12.83       15.98      2.51 o 
   1   1   0      263.12      284.04      5.29 o 
   2   1   0      104.77      128.21      2.67 o 
   3   1   0       18.09       29.03      0.96 o 
   4   1   0     1888.02     1919.34     30.72 o 
   5   1   0      138.17      140.54      2.18 o 
   6   1   0       98.02       85.20      2.33 o 
   7   1   0       40.37       44.36      1.14 o 
   8   1   0       12.00       13.64      0.93 o 
   9   1   0        3.75        3.51      0.93 o 
  10   1   0      279.34      254.32      7.32 o 
  11   1   0       14.85       19.21      1.92 o 
  12   1   0       51.01       51.66      2.96 o 
   0   2   0    10938.32     8245.89     96.49 o 
   1   2   0     7543.14     6128.80     72.46 o 
   2   2   0     7055.16     6162.80    111.87 o 
   3   2   0      143.74      152.75      1.63 o 
   4   2   0      850.70      913.77     18.46 o 
   5   2   0      737.33      758.36     17.39 o 
   6   2   0      604.59      560.51      7.37 o 
   7   2   0       41.00       36.77      1.46 o 
   8   2   0       50.17       47.21      1.60 o 
   9   2   0      162.63      158.83      5.01 o 
  10   2   0       68.16       69.52      3.13 o 
  11   2   0      103.88       96.96      3.83 o 
  12   2   0        0.97        1.16      0.93 o 
   1   3   0      275.37      295.96      9.90 o 
   2   3   0     3879.60     3903.67     28.79 o 
   3   3   0      275.53      275.94      4.14 o 
   4   3   0      137.47      168.58      3.36 o 
   5   3   0        1.10        0.19      0.43 o 
   6   3   0      164.61      155.15      7.24 o 
   7   3   0      121.61      125.84      2.44 o 
   8   3   0       29.67       26.15      1.31 o 
   9   3   0       10.94       13.00      1.27 o 
  10   3   0        0.24        1.78      0.69 o 
  11   3   0       16.19       17.72      1.79 o 
  12   3   0        1.06        3.80      1.19 o 
   0   4   0      733.23      787.20     20.53 o 
   1   4   0      208.00      240.45      6.95 o 
   2   4   0     2790.23     2988.24     43.91 o 
   3   4   0      888.22      976.46     10.88 o 
   4   4   0      161.55      192.61      3.10 o 
   5   4   0      358.78      382.99      9.04 o 
   6   4   0      304.29      329.74      4.08 o 
   7   4   0        1.14        0.97      0.67 o 
   8   4   0      613.98      590.22      8.90 o 
   9   4   0      220.63      224.23      4.74 o 
  10   4   0       19.79       24.33      1.87 o 
  11   4   0       16.83       21.63      2.42 o 
  12   4   0        0.29        2.32      1.87 o 
   1   5   0     1001.59     1080.14     26.31 o 
   2   5   0      293.90      313.94     10.73 o 
   3   5   0     1302.00     1563.12     18.49 o 
   4   5   0     1448.48     1674.96     19.37 o 
   5   5   0      230.98      219.02      4.50 o 
   6   5   0       15.05       16.34      1.18 o 
   7   5   0        7.17        7.11      1.02 o 
   8   5   0        4.41        6.79      1.13 o 
   9   5   0       11.80       13.05      1.89 o 
  10   5   0       44.01       46.82      2.58 o 
  11   5   0        6.21        9.10      1.10 o 
   0   6   0      451.60      547.44     28.06 o 
   1   6   0       21.97       21.98      1.80 o 
   2   6   0       10.21       10.66      0.89 o 
   3   6   0     1265.96     1443.06     18.53 o 
   4   6   0        1.91        4.11      0.88 o 
   5   6   0       31.28       31.31      1.62 o 
   6   6   0       72.11       77.96      2.53 o 
   7   6   0       54.05       51.15      2.11 o 
   8   6   0      188.48      178.31      4.06 o 
   9   6   0      100.54       92.57      3.64 o 
  10   6   0        1.36        6.19      0.97 o 
  11   6   0       11.07       15.94      1.86 o 
   1   7   0        4.15        6.88      0.77 o 
   2   7   0       78.70       81.97      3.18 o 
   3   7   0      540.31      637.08     18.05 o 
   4   7   0        5.31       12.99      1.22 o 
   5   7   0       40.69       40.32      1.88 o 
   6   7   0       18.05       16.80      1.26 o 
   7   7   0        1.39        4.22      0.85 o 
   8   7   0       17.61       19.86      1.40 o 
   9   7   0        0.22        3.90      1.00 o 
  10   7   0        0.95        5.30      1.09 o 
   0   8   0      148.08      109.95      4.31 o 
   1   8   0     1039.78      936.16      8.87 o 
   2   8   0        0.62        1.07      0.62 o 
   3   8   0      139.07      129.62      2.76 o 
   4   8   0      127.68      131.27      3.23 o 
   5   8   0       91.05       84.66      2.83 o 
   6   8   0       18.05       22.32      1.47 o 
   7   8   0        3.13        5.22      0.79 o 
   8   8   0        2.62        2.90      1.00 o 
   9   8   0        0.70        6.47      0.98 o 
  10   8   0       55.46       64.53      3.47 o 
   1   9   0      288.24      268.26      4.98 o 
   2   9   0        9.36        9.01      1.38 o 
   3   9   0        0.10        2.20      0.90 o 
   4   9   0        5.89        9.47      1.52 o 
   5   9   0       57.02       63.16      3.23 o 
   6   9   0      125.24      102.87      3.24 o 
   7   9   0        0.66        4.75      0.94 o 
   8   9   0       16.17       25.04      1.79 o 
   9   9   0        0.12        5.27      1.04 o 
   0  10   0      348.97      303.50      7.95 o 
   1  10   0      483.78      427.22      6.68 o 
   2  10   0        1.59        3.54      0.94 o 
   3  10   0       66.14       63.30      3.17 o 
   4  10   0        1.11        2.73      1.09 o 
   5  10   0        0.50        2.86      1.65 o 
   6  10   0        3.03        5.81      1.45 o 
   7  10   0       49.36       42.93      2.66 o 
   8  10   0       36.20       35.73      2.05 o 
   1  11   0       93.13       80.03      3.01 o 
   2  11   0       70.00       72.84      3.81 o 
   3  11   0       27.71       22.23      2.14 o 
   4  11   0       27.26       36.78      2.53 o 
   5  11   0       18.54       20.48      2.15 o 
   6  11   0       13.71       15.01      1.85 o 
   7  11   0        1.59       13.08      1.68 o 
   0  12   0       95.57       93.08      9.76 o 
   1  12   0        4.09        8.72      1.23 o 
   2  12   0       20.65       28.46      2.08 o 
   3  12   0        0.85        4.78      1.15 o 
   4  12   0        0.66        3.20      1.29 o 
   5  12   0        1.30        8.65      2.51 o 
   6  12   0        0.93        2.72      1.18 o 
   1  13   0        3.77       13.19      2.15 o 
   2  13   0       27.08       34.21      2.40 o 
   3  13   0       26.61       26.88      2.02 o 
   4  13   0        2.24        5.99      1.43 o 
 -13   1   1       48.71       44.74      2.78 o 
 -12   1   1      120.39      114.68      7.15 o 
 -11   1   1      100.80       99.81      5.46 o 
 -10   1   1       90.16       88.85      2.56 o 
  -9   1   1      227.41      222.02      3.71 o 
  -8   1   1       79.30       76.57      1.54 o 
  -7   1   1        0.65        1.59      0.44 o 
  -6   1   1       51.08       52.43      1.97 o 
  -5   1   1        0.75        1.80      0.40 o 
  -4   1   1        2.74        2.67      0.39 o 
  -3   1   1      419.80      419.54      4.00 o 
  -2   1   1      785.08      757.10     12.13 o 
  -1   1   1       10.14       12.93      0.49 o 
   0   1   1        0.76        2.20      0.72 o 
   1   1   1        5.35        2.92      0.66 o 
   2   1   1      123.34       93.19      1.40 o 
   3   1   1        1.57        1.67      0.44 o 
   4   1   1      404.13      438.08      5.13 o 
   5   1   1      167.98      198.03      4.21 o 
   6   1   1       33.94       40.24      1.22 o 
   7   1   1        0.23        0.70      0.62 o 
   8   1   1       61.89       58.37      1.82 o 
   9   1   1      202.79      176.65      5.49 o 
  10   1   1       49.40       40.56      2.64 o 
  11   1   1       35.74       31.68      2.46 o 
  12   1   1        0.14        1.58      1.04 o 
 -12   2   1        0.54        2.09      0.98 o 
 -11   2   1        6.00        7.48      1.44 o 
 -10   2   1       27.59       27.09      1.51 o 
  -9   2   1       36.48       36.81      1.69 o 
  -8   2   1      268.56      258.67      5.30 o 
  -7   2   1       90.17       84.41      1.78 o 
  -6   2   1     1033.31     1034.24     18.18 o 
  -5   2   1       15.00       19.46      0.76 o 
  -4   2   1      593.23      639.25      8.74 o 
  -3   2   1       33.73       50.84      0.98 o 
  -2   2   1       11.44       11.43      0.52 o 
  -1   2   1       39.05       37.53      0.67 o 
   0   2   1      253.85      305.40      4.59 o 
   1   2   1     1169.99     1282.83     10.74 o 
   2   2   1        9.89        7.60      0.56 o 
   3   2   1      787.49      808.42      9.63 o 
   4   2   1      229.06      221.22      3.62 o 
   5   2   1     1654.65     1712.30     18.94 o 
   6   2   1      325.80      323.69      3.83 o 
   7   2   1       47.44       48.88      1.70 o 
   8   2   1       69.71       74.02      2.12 o 
   9   2   1      252.30      239.39      5.14 o 
  10   2   1      146.40      140.43      4.71 o 
  11   2   1       42.79       42.94      2.88 o 
 -12   3   1        1.04        3.73      1.15 o 
 -11   3   1       20.69       21.49      1.45 o 
 -10   3   1       25.81       29.37      1.91 o 
  -9   3   1      241.75      234.24      4.02 o 
  -8   3   1      245.59      239.15      4.30 o 
  -7   3   1      136.66      139.24      3.40 o 
  -6   3   1      245.99      255.22      4.40 o 
  -5   3   1      455.07      492.52      6.98 o 
  -4   3   1      126.30      154.33      1.83 o 
  -3   3   1     1195.08     1316.78     15.96 o 
  -2   3   1     2245.65     2264.17     14.20 o 
  -1   3   1      878.25      910.43      7.79 o 
   0   3   1     1722.70     1745.83     23.87 o 
   1   3   1     1308.22     1274.69     14.02 o 
   2   3   1      421.69      389.31      3.57 o 
   3   3   1      568.54      595.45     12.18 o 
   4   3   1      325.46      329.09      3.53 o 
   5   3   1       30.54       32.62      1.32 o 
   6   3   1       46.88       40.50      1.55 o 
   7   3   1      176.88      166.03      4.02 o 
   8   3   1       48.91       46.67      1.78 o 
   9   3   1        0.88        4.33      0.86 o 
  10   3   1       41.69       36.94      2.42 o 
  11   3   1        0.42        1.48      1.05 o 
 -12   4   1        1.06        0.90      1.41 o 
 -11   4   1       20.19       20.18      1.65 o 
 -10   4   1        6.32       14.67      1.75 o 
  -9   4   1        0.78        2.35      0.78 o 
  -8   4   1       91.39       93.24      2.23 o 
  -7   4   1       18.46       16.79      1.06 o 
  -6   4   1      397.14      353.44      5.74 o 
  -5   4   1      319.36      347.70      5.72 o 
  -4   4   1     2892.98     3023.04     27.99 o 
  -3   4   1      429.46      461.83      7.02 o 
  -2   4   1       33.29       29.35      1.03 o 
  -1   4   1        5.05        3.45      0.55 o 
   0   4   1       35.36       43.78      1.17 o 
   1   4   1     2435.25     2451.21     15.04 o 
   2   4   1      498.99      496.53      7.11 o 
   3   4   1       15.60        7.80      0.69 o 
   4   4   1      461.43      441.68     10.53 o 
   5   4   1      950.16     1014.51      9.73 o 
   6   4   1        7.89        9.00      1.07 o 
   7   4   1      232.10      240.60      4.55 o 
   8   4   1      110.11      100.39      2.58 o 
   9   4   1        2.04        4.14      0.74 o 
  10   4   1        8.53        7.91      1.34 o 
  11   4   1        9.39       16.25      2.10 o 
 -12   5   1        0.26        2.52      1.10 o 
 -11   5   1        5.57        6.62      1.07 o 
 -10   5   1       13.71       13.76      1.35 o 
  -9   5   1       71.98       74.03      3.09 o 
  -8   5   1       31.29       24.49      1.56 o 
  -7   5   1       42.59       46.15      1.59 o 
  -6   5   1       23.52       20.41      1.06 o 
  -5   5   1       15.28       10.46      0.83 o 
  -4   5   1       59.86       76.98      1.54 o 
  -3   5   1       17.80       20.27      1.05 o 
  -2   5   1      107.53      101.67      1.97 o 
  -1   5   1      157.30      160.15      3.61 o 
   0   5   1      702.60      740.98      8.34 o 
   1   5   1     1332.55     1395.23     17.96 o 
   2   5   1       47.22       31.87      1.03 o 
   3   5   1       14.59       15.86      0.91 o 
   4   5   1      917.64      954.65     15.79 o 
   5   5   1       61.17       67.95      2.04 o 
   6   5   1        0.00        1.56      0.68 o 
   7   5   1       11.71       11.51      1.18 o 
   8   5   1       12.33       14.06      1.09 o 
   9   5   1        0.52        2.22      0.67 o 
  10   5   1       10.41       16.90      1.71 o 
  11   5   1        4.48       10.65      1.74 o 
 -11   6   1        0.11        3.94      0.76 o 
 -10   6   1       13.69       19.57      1.96 o 
  -9   6   1        0.00        1.11      0.80 o 
  -8   6   1        0.55        1.58      0.82 o 
  -7   6   1        4.38        4.55      0.97 o 
  -6   6   1      236.03      235.62      5.00 o 
  -5   6   1        6.92       12.42      1.19 o 
  -4   6   1       74.69       61.62      1.85 o 
  -3   6   1       21.50       22.80      1.34 o 
  -2   6   1      102.88      103.28      2.27 o 
  -1   6   1       39.19       38.64      1.32 o 
   0   6   1      221.88      216.44      5.05 o 
   1   6   1        3.60        8.04      0.70 o 
   2   6   1      101.55      114.48      1.96 o 
   3   6   1      215.96      214.91      2.84 o 
   4   6   1        1.50        7.88      1.02 o 
   5   6   1      110.92      103.26      2.89 o 
   6   6   1       20.71       20.89      1.40 o 
   7   6   1        6.97        8.94      1.17 o 
   8   6   1        0.40        3.44      0.74 o 
   9   6   1        2.38        6.69      0.97 o 
  10   6   1        5.58       11.34      1.26 o 
 -11   7   1        3.49       12.61      4.21 o 
 -10   7   1       14.85       20.71      1.76 o 
  -9   7   1       24.03       18.67      1.69 o 
  -8   7   1       21.49       18.14      1.42 o 
  -7   7   1       19.51       21.47      1.40 o 
  -6   7   1       42.24       45.13      2.24 o 
  -5   7   1       57.85       54.91      1.98 o 
  -4   7   1        9.30       11.71      1.17 o 
  -3   7   1       55.05       47.71      2.50 o 
  -2   7   1       32.11       32.38      1.48 o 
  -1   7   1       53.36       49.29      1.53 o 
   0   7   1       42.66       43.74      1.18 o 
   1   7   1       45.92       44.98      1.27 o 
   2   7   1      285.81      278.47      4.20 o 
   3   7   1       13.10       20.71      1.25 o 
   4   7   1       21.79       16.94      1.31 o 
   5   7   1        0.29        0.98      0.63 o 
   6   7   1       15.67       18.76      1.33 o 
   7   7   1        0.32        1.81      0.64 o 
   8   7   1        2.35        3.04      0.71 o 
   9   7   1       13.87       20.78      2.02 o 
  10   7   1        1.11        3.62      0.93 o 
 -10   8   1        1.52        2.78      0.78 o 
  -9   8   1        5.46        4.60      1.49 o 
  -8   8   1       14.28       13.95      1.90 o 
  -7   8   1       25.56       27.30      1.66 o 
  -6   8   1       16.05       20.23      1.47 o 
  -5   8   1       19.27       19.67      1.47 o 
  -4   8   1        0.35        0.83      0.68 o 
  -3   8   1       25.76       20.55      1.35 o 
  -2   8   1       74.84       76.42      2.84 o 
  -1   8   1        3.13        1.76      0.87 o 
   0   8   1       31.02       34.03      1.80 o 
   1   8   1        7.38        8.89      1.24 o 
   2   8   1      112.07      108.62      2.45 o 
   3   8   1        1.79        7.69      1.15 o 
   4   8   1        0.46        1.96      0.78 o 
   5   8   1        0.54        1.97      0.65 o 
   6   8   1        9.36        8.29      0.95 o 
   7   8   1       20.48       24.40      1.60 o 
   8   8   1       27.00       27.95      1.77 o 
   9   8   1        1.25        3.87      1.16 o 
  -9   9   1       14.34       16.97      1.67 o 
  -8   9   1       21.94       28.02      1.76 o 
  -7   9   1       52.38       42.25      2.09 o 
  -6   9   1        0.53        2.93      0.81 o 
  -5   9   1       37.23       27.92      1.66 o 
  -4   9   1       69.88       72.78      2.36 o 
  -3   9   1       53.59       59.50      2.67 o 
  -2   9   1       51.62       56.82      2.47 o 
  -1   9   1       42.98       35.57      1.87 o 
   0   9   1        7.15        6.62      1.19 o 
   1   9   1        0.95        0.80      0.78 o 
   2   9   1       23.71       17.23      1.69 o 
   3   9   1        1.51        0.65      0.88 o 
   4   9   1        0.02        1.62      0.91 o 
   5   9   1        2.26        5.65      0.88 o 
   6   9   1        2.90        5.75      0.82 o 
   7   9   1        0.04        3.40      0.79 o 
   8   9   1        0.08        3.71      0.84 o 
   9   9   1        0.76        9.79      2.56 o 
  -9  10   1        5.98       10.94      1.30 o 
  -8  10   1        2.58        7.83      1.33 o 
  -7  10   1       14.52       20.93      3.27 o 
  -6  10   1        0.27        2.79      1.00 o 
  -5  10   1        0.05        0.91      1.00 o 
  -4  10   1        1.96        4.38      1.34 o 
  -3  10   1       11.87       16.30      1.70 o 
  -2  10   1       22.18       21.32      1.78 o 
  -1  10   1      224.64      195.26      4.50 o 
   0  10   1      273.49      252.42      5.09 o 
   1  10   1        4.82        5.32      1.01 o 
   2  10   1        8.20        6.52      1.39 o 
   3  10   1       33.11       28.45      2.14 o 
   4  10   1       45.28       36.00      2.46 o 
   5  10   1       46.15       43.96      2.89 o 
   6  10   1        8.31        9.31      1.27 o 
   7  10   1        0.28        4.18      0.93 o 
   8  10   1        1.15        7.75      2.14 o 
  -8  11   1        0.77        5.70      1.77 o 
  -7  11   1        0.01        3.66      1.18 o 
  -6  11   1        6.78       12.05      1.83 o 
  -5  11   1       20.70       29.99      2.34 o 
  -4  11   1       26.91       27.86      2.20 o 
  -3  11   1       15.17       13.98      1.81 o 
  -2  11   1       54.75       44.66      2.29 o 
  -1  11   1      195.25      162.46      4.40 o 
   0  11   1       34.06       36.97      2.05 o 
   1  11   1        2.99        4.70      1.08 o 
   2  11   1        4.29        7.60      1.37 o 
   3  11   1        3.78        6.65      1.36 o 
   4  11   1       29.00       26.60      2.22 o 
   5  11   1       41.90       34.76      2.66 o 
   6  11   1        3.79        8.03      3.70 o 
   7  11   1        8.52       10.38      1.37 o 
  -6  12   1        5.46        8.75      1.55 o 
  -5  12   1        1.62        6.00      1.38 o 
  -4  12   1        0.31        2.82      1.28 o 
  -3  12   1      117.52      109.66      4.32 o 
  -2  12   1      317.69      274.49      6.06 o 
  -1  12   1      203.34      166.62      4.67 o 
   0  12   1      146.80      133.23      4.14 o 
   1  12   1       91.09       84.60      3.69 o 
   2  12   1       51.47       51.10      3.31 o 
   3  12   1        2.91        3.26      1.47 o 
   4  12   1        0.07        3.42      1.14 o 
   5  12   1        0.00        2.49      1.21 o 
  -4  13   1       25.78       30.54      2.18 o 
  -3  13   1        0.71        2.57      1.02 o 
  -2  13   1       26.32       32.94      2.17 o 
  -1  13   1       37.01       35.20      2.12 o 
   0  13   1       44.02       50.97      3.45 o 
   1  13   1        2.94        6.21      1.42 o 
   2  13   1        1.68        3.73      1.52 o 
   3  13   1        9.00       17.57      2.00 o 
 -13   0   2        3.09        3.08      1.47 o 
 -12   0   2       14.40       14.93      2.20 o 
 -11   0   2        8.24        8.19      2.01 o 
 -10   0   2      253.06      223.32     18.18 o 
  -9   0   2        3.23        3.06      0.97 o 
  -8   0   2      145.77      129.50      3.17 o 
  -7   0   2     1131.18     1189.28     17.90 o 
  -6   0   2       81.82       84.49      3.36 o 
  -5   0   2     3421.41     3431.52     45.67 o 
  -4   0   2     5484.69     4948.08     18.38 o 
  -3   0   2     9534.92     7553.77    238.45 o 
  -2   0   2      134.43      178.20      4.65 o 
  -1   0   2        1.34        1.88      0.44 o 
   0   0   2     5346.26     5305.96     96.55 o 
   1   0   2     1505.62     1617.14     36.76 o 
   2   0   2      406.10      421.08      4.43 o 
   3   0   2     2878.41     3092.76     59.71 o 
   4   0   2     2255.96     2489.23     39.01 o 
   5   0   2      642.80      684.50     14.73 o 
   6   0   2      689.05      667.82     10.81 o 
   7   0   2      215.67      174.48      8.90 o 
   8   0   2       24.06       27.85      2.19 o 
   9   0   2        0.03        1.25      1.24 o 
  10   0   2      218.62      216.02      8.81 o 
  11   0   2       57.39       57.42      4.69 o 
 -13   1   2       41.80       43.67      2.72 o 
 -12   1   2       51.56       50.71      2.70 o 
 -11   1   2       76.61       67.29      2.28 o 
 -10   1   2      135.01      113.13      3.44 o 
  -9   1   2        2.13        4.51      0.73 o 
  -8   1   2      144.74      120.96      3.03 o 
  -7   1   2      139.23      136.79      3.46 o 
  -6   1   2        0.75        1.08      0.47 o 
  -5   1   2      262.41      271.93      4.24 o 
  -4   1   2     9225.75     7578.94     71.43 o 
  -3   1   2    13915.20    10698.26     92.93 o 
  -2   1   2     2131.86     2285.22     27.51 o 
  -1   1   2     6553.43     5834.89     55.71 o 
   0   1   2    13563.33    10834.99    117.71 o 
   1   1   2     2769.88     2943.33     35.10 o 
   2   1   2     6301.51     6162.65     74.34 o 
   3   1   2     2176.69     2355.51     35.08 o 
   4   1   2       10.30        8.56      0.66 o 
   5   1   2      193.03      210.52      4.47 o 
   6   1   2      347.26      339.63      8.68 o 
   7   1   2       22.86       18.83      1.22 o 
   8   1   2        2.19        3.48      0.74 o 
   9   1   2       11.57       11.09      1.18 o 
  10   1   2      137.40      130.97      4.88 o 
  11   1   2       16.23       17.41      1.96 o 
 -13   2   2        0.09        0.66      0.98 o 
 -12   2   2        6.72        6.00      1.32 o 
 -11   2   2        6.44        7.04      0.94 o 
 -10   2   2      137.60      128.96      3.00 o 
  -9   2   2       37.70       32.41      1.32 o 
  -8   2   2        0.08        1.21      0.63 o 
  -7   2   2        0.29        2.32      0.68 o 
  -6   2   2       74.10       86.46      2.48 o 
  -5   2   2     1111.06     1175.13     10.61 o 
  -4   2   2       23.40       22.77      0.74 o 
  -3   2   2     1381.86     1377.90     20.64 o 
  -2   2   2    10031.43     8516.86     82.50 o 
  -1   2   2     9652.29     8505.04     68.32 o 
   0   2   2       10.19        8.22      0.46 o 
   1   2   2     1819.05     1905.41     24.63 o 
   2   2   2      181.83      187.15      3.08 o 
   3   2   2      365.13      443.96      5.49 o 
   4   2   2       97.35       91.31      1.99 o 
   5   2   2       11.48       13.71      1.06 o 
   6   2   2      405.88      410.17      6.53 o 
   7   2   2       10.23       12.18      1.26 o 
   8   2   2       41.95       43.46      1.99 o 
   9   2   2        0.06        1.24      0.63 o 
  10   2   2       84.12       78.79      3.76 o 
  11   2   2       26.33       30.36      2.78 o 
 -13   3   2        3.15        7.20      2.08 o 
 -12   3   2        0.75        0.85      1.09 o 
 -11   3   2       35.62       37.34      1.86 o 
 -10   3   2        7.61        8.28      0.98 o 
  -9   3   2      186.85      160.26      5.55 o 
  -8   3   2      211.27      198.12      5.46 o 
  -7   3   2      537.12      490.81     13.10 o 
  -6   3   2      327.45      343.36      4.60 o 
  -5   3   2     1358.75     1397.03     23.56 o 
  -4   3   2      217.11      222.29      4.46 o 
  -3   3   2      308.94      289.88      6.01 o 
  -2   3   2     6665.19     6136.93     62.42 o 
  -1   3   2     1113.42     1135.93     13.19 o 
   0   3   2       11.21       16.25      0.62 o 
   1   3   2      289.91      349.37      3.34 o 
   2   3   2      327.59      325.05      3.94 o 
   3   3   2       73.19       75.79      1.83 o 
   4   3   2      499.45      504.16      7.66 o 
   5   3   2        0.53        0.36      0.62 o 
   6   3   2       47.80       48.80      1.80 o 
   7   3   2       25.71       27.53      1.45 o 
   8   3   2      148.24      149.68      3.19 o 
   9   3   2       60.06       62.58      2.48 o 
  10   3   2       21.57       22.39      2.19 o 
  11   3   2        1.19        2.14      1.22 o 
 -12   4   2        7.55       10.13      1.78 o 
 -11   4   2       26.41       23.95      1.78 o 
 -10   4   2       17.96       17.78      1.34 o 
  -9   4   2        2.62        2.80      0.84 o 
  -8   4   2       39.16       34.10      1.97 o 
  -7   4   2       12.32       13.38      0.88 o 
  -6   4   2      144.94      148.03      3.74 o 
  -5   4   2       10.77        6.19      0.63 o 
  -4   4   2      317.69      347.54      5.65 o 
  -3   4   2        4.76        2.40      0.40 o 
  -2   4   2     1040.32     1068.37      7.42 o 
  -1   4   2       72.13       71.67      1.31 o 
   0   4   2      274.21      295.16      3.67 o 
   1   4   2      141.29      156.36      1.98 o 
   2   4   2     4355.29     4497.01     29.88 o 
   3   4   2     1063.95     1186.63     17.22 o 
   4   4   2      217.37      229.15      3.47 o 
   5   4   2       28.72       24.98      1.36 o 
   6   4   2        9.94       10.76      1.13 o 
   7   4   2      181.49      169.52      3.80 o 
   8   4   2       45.67       54.53      2.03 o 
   9   4   2        0.00        1.80      0.65 o 
  10   4   2        1.34        3.62      1.09 o 
 -12   5   2        0.82        4.14      0.82 o 
 -11   5   2       15.18       17.78      1.50 o 
 -10   5   2      131.97      136.35      5.62 o 
  -9   5   2      111.34      103.81      3.48 o 
  -8   5   2      989.23      949.18     11.60 o 
  -7   5   2      399.71      403.92      6.58 o 
  -6   5   2        0.39       -0.07      0.54 o 
  -5   5   2        3.92        7.34      0.72 o 
  -4   5   2       13.58       25.83      1.05 o 
  -3   5   2       86.69       97.51      2.07 o 
  -2   5   2      401.11      428.80      8.20 o 
  -1   5   2      438.80      415.18      7.91 o 
   0   5   2      355.77      395.33      5.22 o 
   1   5   2     1157.55     1227.93      8.02 o 
   2   5   2     1461.72     1535.49     10.79 o 
   3   5   2        1.71        1.35      0.71 o 
   4   5   2      200.13      194.33      4.83 o 
   5   5   2        0.09        0.41      0.68 o 
   6   5   2       15.65       18.77      1.21 o 
   7   5   2       31.77       25.25      1.41 o 
   8   5   2      496.42      492.51     11.14 o 
   9   5   2        4.83        7.31      1.57 o 
  10   5   2        3.29        8.15      1.87 o 
 -12   6   2        0.40        1.13      1.81 o 
 -11   6   2        0.24        3.94      0.85 o 
 -10   6   2       25.45       25.11      1.95 o 
  -9   6   2      160.36      144.61      4.25 o 
  -8   6   2      113.35      119.51      4.89 o 
  -7   6   2       37.21       42.69      1.90 o 
  -6   6   2        0.02        0.50      0.70 o 
  -5   6   2       26.51       24.84      1.37 o 
  -4   6   2       64.55       72.05      2.04 o 
  -3   6   2      147.40      184.65      4.36 o 
  -2   6   2      805.29      870.51     12.12 o 
  -1   6   2     1140.11     1261.69     15.01 o 
   0   6   2      423.40      452.43      6.64 o 
   1   6   2       82.14       94.59      1.85 o 
   2   6   2      515.75      529.36      5.82 o 
   3   6   2      862.21      903.36     10.34 o 
   4   6   2       19.90       17.82      1.25 o 
   5   6   2      103.38      105.56      2.88 o 
   6   6   2       30.27       32.25      1.76 o 
   7   6   2       86.35       90.86      3.15 o 
   8   6   2        0.44        2.97      0.69 o 
   9   6   2        2.44        5.27      1.56 o 
  10   6   2        0.52        3.05      1.27 o 
 -11   7   2        5.25       10.26      1.21 o 
 -10   7   2       10.72       12.64      1.39 o 
  -9   7   2       29.09       34.48      2.22 o 
  -8   7   2       30.79       40.55      2.15 o 
  -7   7   2      123.05      127.96      3.60 o 
  -6   7   2       39.95       46.96      1.93 o 
  -5   7   2       18.06       21.74      1.52 o 
  -4   7   2      138.55      156.77      3.57 o 
  -3   7   2        1.83        3.63      0.89 o 
  -2   7   2       17.55       18.89      1.22 o 
  -1   7   2      235.20      252.89      5.97 o 
   0   7   2      126.05      134.22      2.20 o 
   1   7   2      313.39      266.64      7.19 o 
   2   7   2      522.60      515.00     10.94 o 
   3   7   2       79.99       78.51      2.50 o 
   4   7   2      105.25      104.93      3.02 o 
   5   7   2        1.15        1.69      0.68 o 
   6   7   2       44.82       44.89      2.19 o 
   7   7   2      123.60      122.55      3.81 o 
   8   7   2       67.88       65.50      2.81 o 
   9   7   2       29.14       42.18      2.40 o 
 -11   8   2       13.51       20.80      2.28 o 
 -10   8   2        0.15        4.76      1.02 o 
  -9   8   2       63.91       66.59      3.15 o 
  -8   8   2       15.44       18.99      1.52 o 
  -7   8   2      134.65      141.51      4.03 o 
  -6   8   2        0.08        1.89      0.73 o 
  -5   8   2        2.87        7.55      1.10 o 
  -4   8   2      135.58      116.01      3.29 o 
  -3   8   2        0.59        3.90      0.90 o 
  -2   8   2       21.02       26.10      1.52 o 
  -1   8   2      114.13      111.54      3.05 o 
   0   8   2       25.99       25.82      1.53 o 
   1   8   2       49.27       54.00      2.12 o 
   2   8   2       62.32       66.43      2.30 o 
   3   8   2       47.47       50.84      2.14 o 
   4   8   2      141.10      136.80      3.76 o 
   5   8   2       42.76       44.39      2.18 o 
   6   8   2       40.69       43.31      2.24 o 
   7   8   2       15.60       20.41      1.56 o 
   8   8   2       34.34       43.48      2.28 o 
   9   8   2        3.80       11.69      1.17 o 
 -10   9   2       10.81       29.34      7.57 o 
  -9   9   2       52.93       51.10      3.18 o 
  -8   9   2        0.04        2.79      0.95 o 
  -7   9   2       43.62       44.65      2.15 o 
  -6   9   2        2.19        4.98      0.93 o 
  -5   9   2      357.32      361.17      5.37 o 
  -4   9   2      151.41      147.05      4.19 o 
  -3   9   2       18.35       19.59      1.70 o 
  -2   9   2       41.74       43.78      2.22 o 
  -1   9   2      997.74      923.97      9.64 o 
   0   9   2      107.34       99.62      3.98 o 
   1   9   2      499.19      418.31      6.12 o 
   2   9   2      102.61       83.14      3.51 o 
   3   9   2        2.84        5.23      1.29 o 
   4   9   2       41.37       35.01      2.50 o 
   5   9   2      171.32      145.46      4.11 o 
   6   9   2       30.85       44.44      2.27 o 
   7   9   2        3.24        7.43      1.14 o 
   8   9   2       15.25       20.57      2.17 o 
  -9  10   2       31.69       40.90      2.49 o 
  -8  10   2        3.14        5.59      1.69 o 
  -7  10   2       26.42       31.36      1.80 o 
  -6  10   2       51.89       51.91      3.02 o 
  -5  10   2       12.05       24.82      2.74 o 
  -4  10   2      146.98      140.99      4.30 o 
  -3  10   2       17.44       22.49      1.92 o 
  -2  10   2       95.08       85.52      2.90 o 
  -1  10   2       41.90       44.97      2.15 o 
   0  10   2        9.58       18.63      1.51 o 
   1  10   2       29.35       31.23      2.32 o 
   2  10   2       11.36       13.58      2.00 o 
   3  10   2       46.43       46.49      2.97 o 
   4  10   2        1.17        4.02      1.12 o 
   5  10   2       16.42       18.85      1.96 o 
   6  10   2       17.27       15.54      2.37 o 
   7  10   2       36.24       40.89      2.75 o 
  -8  11   2        0.23        2.72      1.70 o 
  -7  11   2        5.26       11.44      1.72 o 
  -6  11   2        6.40        5.34      1.33 o 
  -5  11   2       60.17       61.49      3.38 o 
  -4  11   2        0.67        2.83      1.12 o 
  -3  11   2       33.80       39.31      2.34 o 
  -2  11   2       36.03       31.86      1.90 o 
  -1  11   2      145.19      133.36      3.94 o 
   0  11   2       17.48       20.51      1.87 o 
   1  11   2       99.81       83.76      4.21 o 
   2  11   2       14.91       14.13      1.99 o 
   3  11   2        5.38        7.44      1.39 o 
   4  11   2       33.03       30.40      3.77 o 
   5  11   2       77.06       68.92      4.81 o 
   6  11   2        0.81        3.98      1.09 o 
  -6  12   2        0.23        4.88      2.15 o 
  -5  12   2        0.16        4.12      1.29 o 
  -4  12   2       23.64       32.20      2.48 o 
  -3  12   2        6.26        6.25      1.44 o 
  -2  12   2        1.47        3.90      0.87 o 
  -1  12   2       14.41       19.59      1.85 o 
   0  12   2        2.01        6.50      1.52 o 
   1  12   2       62.34       70.45      4.02 o 
   2  12   2       24.49       26.10      2.38 o 
   3  12   2        0.58        2.64      1.56 o 
   4  12   2       19.85       25.92      2.33 o 
   5  12   2        1.26        3.64      1.77 o 
  -4  13   2        0.16        4.69      1.20 o 
  -3  13   2       48.92       50.75      3.38 o 
  -2  13   2        7.34       16.33      2.34 o 
  -1  13   2        0.43        4.37      2.17 o 
   0  13   2        7.42        8.80      1.57 o 
   1  13   2       14.93       22.86      2.61 o 
   2  13   2        0.20        5.99      2.43 o 
 -13   1   3       29.32       30.86      2.55 o 
 -12   1   3       69.33       58.26      3.61 o 
 -11   1   3        4.89        6.36      1.16 o 
 -10   1   3       24.15       23.41      2.71 o 
  -9   1   3      132.18      108.68      2.55 o 
  -8   1   3       20.22       18.60      1.13 o 
  -7   1   3       28.96       21.94      1.62 o 
  -6   1   3        7.55        6.80      0.88 o 
  -5   1   3       82.91       84.97      2.31 o 
  -4   1   3      586.54      605.20     13.12 o 
  -3   1   3       71.43       72.50      1.95 o 
  -2   1   3        6.87        4.84      0.56 o 
  -1   1   3      285.16      261.33      8.25 o 
   0   1   3       13.23       15.15      0.62 o 
   1   1   3      522.28      521.22      9.50 o 
   2   1   3      540.93      579.26      9.08 o 
   3   1   3      198.11      221.59      4.02 o 
   4   1   3      138.71      154.29      2.69 o 
   5   1   3       20.59       27.36      1.39 o 
   6   1   3        9.50       13.32      1.14 o 
   7   1   3       12.79       16.36      1.30 o 
   8   1   3        2.05        2.09      0.70 o 
   9   1   3        0.47        1.08      1.21 o 
  10   1   3        2.19        5.29      1.44 o 
 -13   2   3       27.01       34.40      2.41 o 
 -12   2   3       32.95       33.17      1.69 o 
 -11   2   3        5.86        5.84      0.82 o 
 -10   2   3       28.91       24.79      1.32 o 
  -9   2   3      176.57      146.10      5.38 o 
  -8   2   3        7.56        6.77      1.28 o 
  -7   2   3      105.13      102.92      2.29 o 
  -6   2   3      658.50      621.65      9.97 o 
  -5   2   3     1322.43     1379.00     15.48 o 
  -4   2   3      395.82      403.99      6.91 o 
  -3   2   3        0.30        0.26      0.39 o 
  -2   2   3      913.31      915.55     11.28 o 
  -1   2   3       11.19        6.85      0.69 o 
   0   2   3     2536.76     2771.95     33.99 o 
   1   2   3      442.82      542.94      9.88 o 
   2   2   3        0.59        1.83      0.46 o 
   3   2   3       82.37       77.88      1.99 o 
   4   2   3      153.47      145.17      2.85 o 
   5   2   3       78.70       79.97      2.46 o 
   6   2   3      154.68      148.08      4.36 o 
   7   2   3       92.11       83.12      2.83 o 
   8   2   3        3.66        4.68      0.89 o 
   9   2   3        0.04        0.81      0.68 o 
  10   2   3        4.42        5.04      1.90 o 
 -13   3   3        8.77       14.73      3.11 o 
 -12   3   3       14.74       14.68      1.61 o 
 -11   3   3        4.63        6.69      1.08 o 
 -10   3   3       49.90       45.95      1.84 o 
  -9   3   3       48.47       37.10      2.35 o 
  -8   3   3      153.80      133.84      3.66 o 
  -7   3   3      214.99      219.23      3.70 o 
  -6   3   3      137.06      145.64      2.34 o 
  -5   3   3        0.10        0.98      0.47 o 
  -4   3   3      208.48      204.87      4.58 o 
  -3   3   3      468.40      463.26      6.05 o 
  -2   3   3     1339.48     1347.91      9.27 o 
  -1   3   3       81.41       86.97      1.48 o 
   0   3   3       86.21      106.76      2.47 o 
   1   3   3      485.57      465.39     11.66 o 
   2   3   3       18.33       19.69      1.08 o 
   3   3   3       43.53       42.81      1.58 o 
   4   3   3        7.65        5.64      0.96 o 
   5   3   3       20.78       20.12      1.27 o 
   6   3   3      298.41      270.19      5.23 o 
   7   3   3      361.84      333.19      7.31 o 
   8   3   3       21.73       19.74      1.47 o 
   9   3   3        0.01        3.07      0.73 o 
  10   3   3        1.00        3.51      1.23 o 
 -13   4   3        0.20        2.30      0.90 o 
 -12   4   3        2.62        4.25      1.03 o 
 -11   4   3        0.70        3.67      1.24 o 
 -10   4   3        2.97        3.46      0.91 o 
  -9   4   3      115.39       94.49      2.84 o 
  -8   4   3       74.14       69.28      2.52 o 
  -7   4   3       25.26       23.07      1.06 o 
  -6   4   3      357.66      321.75      6.55 o 
  -5   4   3      569.44      553.43     15.12 o 
  -4   4   3      974.31      972.85     19.75 o 
  -3   4   3      490.08      510.20      5.05 o 
  -2   4   3      251.41      217.82      2.72 o 
  -1   4   3        5.96        8.82      0.63 o 
   0   4   3     1533.14     1568.50     19.56 o 
   1   4   3      384.44      398.16      4.71 o 
   2   4   3       13.71       17.82      1.11 o 
   3   4   3      221.24      191.52      3.29 o 
   4   4   3      737.11      748.07     10.38 o 
   5   4   3      100.00       95.72      2.61 o 
   6   4   3      123.30      119.83      3.01 o 
   7   4   3      111.78      109.89      3.09 o 
   8   4   3      106.56       92.89      3.66 o 
   9   4   3       92.91       84.91      3.26 o 
  10   4   3       32.67       36.74      2.97 o 
 -12   5   3        0.39        3.24      0.74 o 
 -11   5   3       29.41       29.36      1.97 o 
 -10   5   3      165.52      148.21      7.00 o 
  -9   5   3       45.63       37.40      3.11 o 
  -8   5   3        3.34        3.60      1.08 o 
  -7   5   3       19.46       16.95      1.19 o 
  -6   5   3       16.15       16.47      0.91 o 
  -5   5   3      129.43      124.87      3.84 o 
  -4   5   3      293.85      269.91      5.15 o 
  -3   5   3        0.10        1.69      0.98 o 
  -2   5   3       27.75       20.03      0.91 o 
  -1   5   3      192.83      187.23      3.91 o 
   0   5   3       39.77       40.71      1.19 o 
   1   5   3     1126.00     1126.67      8.51 o 
   2   5   3       46.08       50.78      1.73 o 
   3   5   3       45.37       48.41      1.82 o 
   4   5   3      177.41      181.30      4.15 o 
   5   5   3      167.77      148.31      3.47 o 
   6   5   3        1.19        3.41      0.76 o 
   7   5   3        0.61        2.89      0.69 o 
   8   5   3       10.69       10.44      1.04 o 
   9   5   3        0.18        2.46      0.70 o 
 -12   6   3        7.14        8.53      1.08 o 
 -11   6   3        0.11        1.87      1.38 o 
 -10   6   3        8.02        7.77      1.28 o 
  -9   6   3       62.14       60.32      3.70 o 
  -8   6   3        7.70       10.16      1.39 o 
  -7   6   3       22.70       20.30      1.41 o 
  -6   6   3       29.04       25.68      1.47 o 
  -5   6   3       30.90       34.76      1.57 o 
  -4   6   3        3.35        6.20      1.02 o 
  -3   6   3      126.88      131.85      3.07 o 
  -2   6   3        2.40        4.75      0.70 o 
  -1   6   3      100.61       98.79      2.43 o 
   0   6   3      685.57      702.90      6.75 o 
   1   6   3      442.82      458.41      8.56 o 
   2   6   3        1.46        1.45      0.75 o 
   3   6   3       21.47       22.99      1.34 o 
   4   6   3        2.45        3.77      0.90 o 
   5   6   3        6.92        8.50      1.03 o 
   6   6   3        5.06        9.27      1.16 o 
   7   6   3       13.25       19.82      1.50 o 
   8   6   3        0.16        2.98      0.69 o 
   9   6   3       17.90       20.08      1.85 o 
 -11   7   3        9.66        9.65      1.43 o 
 -10   7   3        0.60        2.89      0.96 o 
  -9   7   3       18.46       23.16      1.98 o 
  -8   7   3        7.04        5.03      1.22 o 
  -7   7   3       20.85       25.82      1.58 o 
  -6   7   3      167.41      170.15      3.45 o 
  -5   7   3      162.37      169.32      3.39 o 
  -4   7   3       37.13       34.13      1.69 o 
  -3   7   3        1.43        2.90      0.90 o 
  -2   7   3      118.91      124.66      3.00 o 
  -1   7   3      399.60      361.54      8.94 o 
   0   7   3       49.28       45.66      1.58 o 
   1   7   3        5.70        7.48      0.90 o 
   2   7   3        0.37        0.70      0.59 o 
   3   7   3        1.37        2.82      0.81 o 
   4   7   3        0.38        1.83      0.59 o 
   5   7   3       27.86       31.87      1.88 o 
   6   7   3       95.93       90.32      3.36 o 
   7   7   3       29.94       34.08      2.02 o 
   8   7   3        0.51        3.65      0.94 o 
   9   7   3        1.18        6.98      1.44 o 
 -11   8   3       12.58       14.75      3.14 o 
 -10   8   3        5.56        8.09      1.15 o 
  -9   8   3        7.63       11.65      1.83 o 
  -8   8   3        6.20        6.93      1.38 o 
  -7   8   3        0.81        2.88      0.87 o 
  -6   8   3       46.48       48.29      1.99 o 
  -5   8   3        2.37        4.49      0.94 o 
  -4   8   3        3.57        4.03      1.10 o 
  -3   8   3       88.00       72.58      2.69 o 
  -2   8   3       20.24       19.61      1.40 o 
  -1   8   3      115.70      112.31      2.65 o 
   0   8   3       94.78       91.74      2.71 o 
   1   8   3       37.51       34.75      2.39 o 
   2   8   3       25.69       22.90      1.57 o 
   3   8   3        8.94        9.41      1.37 o 
   4   8   3       11.59       15.83      1.36 o 
   5   8   3        0.17        1.11      0.79 o 
   6   8   3        0.47        3.63      0.72 o 
   7   8   3        4.65        8.45      1.00 o 
   8   8   3       27.58       33.48      2.04 o 
 -10   9   3        0.35        3.48      1.31 o 
  -9   9   3        0.44        1.15      0.99 o 
  -8   9   3       22.58       22.95      2.02 o 
  -7   9   3        2.26        5.26      1.00 o 
  -6   9   3       35.25       38.57      1.84 o 
  -5   9   3      115.09       98.63      3.66 o 
  -4   9   3      444.73      419.88      7.95 o 
  -3   9   3      548.71      475.44      7.20 o 
  -2   9   3       64.77       54.22      2.45 o 
  -1   9   3        7.53       16.04      1.68 o 
   0   9   3       17.23       20.09      1.71 o 
   1   9   3        0.87        2.43      1.13 o 
   2   9   3       61.94       58.99      3.30 o 
   3   9   3        8.49        8.90      1.66 o 
   4   9   3        6.52       10.32      1.66 o 
   5   9   3        0.78        1.35      0.90 o 
   6   9   3        1.42        5.57      1.19 o 
   7   9   3        1.66        5.03      0.94 o 
  -9  10   3        1.34        4.67      0.98 o 
  -8  10   3        6.64       10.56      2.47 o 
  -7  10   3        2.13        6.98      1.70 o 
  -6  10   3        1.56        2.72      1.10 o 
  -5  10   3       88.94       74.92      3.21 o 
  -4  10   3      314.88      299.32      6.49 o 
  -3  10   3       74.90       86.32      3.24 o 
  -2  10   3        0.45        1.34      0.79 o 
  -1  10   3       24.75       23.25      1.82 o 
   0  10   3       13.96       19.44      2.27 o 
   1  10   3       16.42       11.85      2.00 o 
   2  10   3        0.92        2.81      0.99 o 
   3  10   3        0.62        2.08      0.95 o 
   4  10   3        4.11        6.00      1.16 o 
   5  10   3        2.20        6.27      1.23 o 
   6  10   3        0.05        2.98      1.25 o 
  -8  11   3        5.65       13.57      2.95 o 
  -7  11   3        0.06        5.55      1.50 o 
  -6  11   3        4.63        9.59      1.68 o 
  -5  11   3       35.89       44.13      2.88 o 
  -4  11   3        6.26        8.49      1.50 o 
  -3  11   3        0.49        3.76      1.22 o 
  -2  11   3       15.61       18.89      1.78 o 
  -1  11   3        3.18        2.56      1.20 o 
   0  11   3       10.95       13.38      2.15 o 
   1  11   3       24.70       30.68      2.53 o 
   2  11   3        3.35        5.40      1.27 o 
   3  11   3        0.14        2.16      1.00 o 
   4  11   3        7.49        7.18      1.40 o 
   5  11   3       24.43       22.91      2.33 o 
  -6  12   3        1.67        5.42      1.38 o 
  -5  12   3        1.79        4.90      1.67 o 
  -4  12   3       10.20       14.58      1.91 o 
  -3  12   3        7.24       10.76      1.59 o 
  -2  12   3       39.92       42.93      3.48 o 
  -1  12   3        6.40        7.12      2.13 o 
   0  12   3       26.63       39.15      2.98 o 
   1  12   3       58.35       51.37      3.44 o 
   2  12   3       42.22       38.57      2.91 o 
   3  12   3       32.56       31.64      2.50 o 
   4  12   3        1.72        2.88      1.15 o 
  -4  13   3       23.99       24.94      2.29 o 
  -3  13   3       21.52       25.95      2.51 o 
  -2  13   3       10.03       14.62      2.22 o 
  -1  13   3        2.11        5.61      1.58 o 
   0  13   3       27.67       25.50      2.48 o 
   1  13   3        4.31        4.77      1.60 o 
 -13   0   4        0.74        2.65      1.64 o 
 -12   0   4        9.91        5.83      1.20 o 
 -11   0   4        3.12        3.04      1.02 o 
 -10   0   4      160.47      140.82      3.90 o 
  -9   0   4        4.46        3.67      1.26 o 
  -8   0   4      814.45      787.94      9.57 o 
  -7   0   4      129.24      133.17      4.09 o 
  -6   0   4      610.25      567.04      9.64 o 
  -5   0   4       97.49       98.82      4.02 o 
  -4   0   4       13.82        9.04      0.99 o 
  -3   0   4      134.59      149.40      8.59 o 
  -2   0   4      625.85      610.02     19.17 o 
  -1   0   4      101.98       99.63      5.07 o 
   0   0   4    14464.65    13284.00    198.14 o 
   1   0   4        3.12        7.38      1.09 o 
   2   0   4      832.83      852.21     18.98 o 
   3   0   4        0.10        0.63      0.74 o 
   4   0   4       97.04      108.15      5.85 o 
   5   0   4      704.51      621.82     10.62 o 
   6   0   4       46.99       49.28      3.18 o 
   7   0   4        8.10       11.14      1.92 o 
   8   0   4        3.16        4.06      1.33 o 
   9   0   4       16.70       24.24      4.04 o 
  10   0   4       61.67       56.60      5.90 o 
 -13   1   4        1.68        4.55      1.12 o 
 -12   1   4       22.10       19.92      1.33 o 
 -11   1   4       32.34       29.15      1.56 o 
 -10   1   4       67.69       44.17      1.67 o 
  -9   1   4      181.88      155.85      4.49 o 
  -8   1   4       37.61       41.66      1.72 o 
  -7   1   4       55.42       54.31      4.45 o 
  -6   1   4     1018.51     1165.95     16.02 o 
  -5   1   4     5465.22     5848.71    121.05 o 
  -4   1   4      677.80      795.21     18.04 o 
  -3   1   4      684.65      690.91     14.06 o 
  -2   1   4      690.22      669.58     10.23 o 
  -1   1   4      222.34      233.71      5.44 o 
   0   1   4     1949.41     2108.74     26.84 o 
   1   1   4     3719.02     3940.23     31.89 o 
   2   1   4      239.35      268.20      4.79 o 
   3   1   4      426.97      475.53      8.10 o 
   4   1   4        6.74        6.08      1.00 o 
   5   1   4      208.33      211.27      6.43 o 
   6   1   4       42.11       34.83      1.90 o 
   7   1   4        2.12        3.06      0.82 o 
   8   1   4       16.37       14.68      1.43 o 
   9   1   4       18.88       16.95      1.41 o 
  10   1   4       47.38       42.92      3.73 o 
 -13   2   4        0.08        1.83      0.79 o 
 -12   2   4        0.00        2.30      0.68 o 
 -11   2   4       24.99       22.10      1.85 o 
 -10   2   4        7.32        8.15      0.92 o 
  -9   2   4       32.90       32.36      1.46 o 
  -8   2   4       70.29       71.05      3.11 o 
  -7   2   4      131.76      126.33      2.63 o 
  -6   2   4      146.90      147.21      5.52 o 
  -5   2   4       20.68       15.97      1.10 o 
  -4   2   4      328.50      391.14      4.05 o 
  -3   2   4        3.31        2.65      0.63 o 
  -2   2   4        3.26        1.71      0.51 o 
  -1   2   4      235.43      254.24      5.66 o 
   0   2   4      338.28      422.72      8.25 o 
   1   2   4      299.93      305.84      7.57 o 
   2   2   4       59.85       74.02      3.53 o 
   3   2   4        0.22        1.90      0.70 o 
   4   2   4        0.26        0.08      0.63 o 
   5   2   4      118.47      108.70      2.80 o 
   6   2   4       22.00       20.79      1.71 o 
   7   2   4       57.75       54.97      2.53 o 
   8   2   4        0.46        0.79      0.66 o 
   9   2   4        0.77        3.25      0.91 o 
 -13   3   4        0.58        1.24      0.86 o 
 -12   3   4        0.10        1.66      0.67 o 
 -11   3   4        7.48        7.66      0.97 o 
 -10   3   4        4.66        4.60      1.16 o 
  -9   3   4       30.24       28.16      1.73 o 
  -8   3   4      180.81      177.06      6.06 o 
  -7   3   4        3.70        4.32      0.85 o 
  -6   3   4      881.70      862.25     13.44 o 
  -5   3   4     2371.51     2555.40     31.71 o 
  -4   3   4     1460.64     1519.50     11.20 o 
  -3   3   4      494.36      543.90      9.96 o 
  -2   3   4      411.66      476.45      9.46 o 
  -1   3   4      484.37      494.64      7.40 o 
   0   3   4      520.52      505.08      5.58 o 
   1   3   4       37.95       27.96      1.10 o 
   2   3   4       41.82       56.95      2.33 o 
   3   3   4      424.83      469.83      5.51 o 
   4   3   4      544.19      517.29     12.10 o 
   5   3   4       56.40       53.09      2.15 o 
   6   3   4       53.58       62.11      2.38 o 
   7   3   4        8.00       11.71      1.33 o 
   8   3   4        2.70        4.70      0.86 o 
   9   3   4       22.16       27.30      1.79 o 
 -13   4   4        0.59        3.51      0.94 o 
 -12   4   4        0.03        1.21      1.05 o 
 -11   4   4        5.47        7.71      1.20 o 
 -10   4   4        2.25        3.12      0.92 o 
  -9   4   4      313.48      290.41      5.05 o 
  -8   4   4     1105.32     1104.70     15.97 o 
  -7   4   4       95.03       86.81      2.84 o 
  -6   4   4      701.03      718.99     11.99 o 
  -5   4   4      983.35      998.55     15.28 o 
  -4   4   4      123.85      131.22      2.31 o 
  -3   4   4      187.39      205.92      5.20 o 
  -2   4   4      331.75      411.54      8.02 o 
  -1   4   4      122.30      122.33      2.53 o 
   0   4   4      139.14      135.88      3.05 o 
   1   4   4       79.13       95.22      2.11 o 
   2   4   4      166.48      159.97      3.10 o 
   3   4   4      492.27      448.45      8.57 o 
   4   4   4       55.40       57.64      2.24 o 
   5   4   4      217.15      199.73      5.58 o 
   6   4   4        2.37        4.80      0.84 o 
   7   4   4      158.14      149.21      4.42 o 
   8   4   4        2.47        6.03      0.96 o 
   9   4   4       17.49       20.59      1.52 o 
 -12   5   4        3.68        7.24      1.16 o 
 -11   5   4        0.81        1.39      0.76 o 
 -10   5   4        5.48        7.61      1.40 o 
  -9   5   4        2.64        4.12      1.12 o 
  -8   5   4        3.76        4.12      0.98 o 
  -7   5   4      357.87      358.93      6.28 o 
  -6   5   4       46.08       42.87      2.06 o 
  -5   5   4      640.35      626.72     17.01 o 
  -4   5   4      338.40      378.32      7.10 o 
  -3   5   4      371.59      391.28     10.59 o 
  -2   5   4       14.30       17.53      0.97 o 
  -1   5   4       28.90       31.75      1.56 o 
   0   5   4      105.39      107.15      1.84 o 
   1   5   4     1313.36     1306.89     12.21 o 
   2   5   4      253.52      233.95      4.74 o 
   3   5   4      107.64      115.54      3.08 o 
   4   5   4     1248.37     1314.72     13.11 o 
   5   5   4       31.49       37.07      1.84 o 
   6   5   4        3.10        6.98      0.99 o 
   7   5   4       14.19       17.81      1.35 o 
   8   5   4        0.10        2.43      0.97 o 
   9   5   4        4.66       12.70      1.30 o 
 -12   6   4        0.81        3.45      1.09 o 
 -11   6   4        5.71        8.47      1.65 o 
 -10   6   4        0.97        3.17      1.37 o 
  -9   6   4      144.13      142.63      4.89 o 
  -8   6   4      446.77      485.36     12.14 o 
  -7   6   4      452.27      459.18      5.97 o 
  -6   6   4      257.55      258.28      4.13 o 
  -5   6   4       72.40       63.91      2.13 o 
  -4   6   4       11.13       11.20      1.23 o 
  -3   6   4       81.59       98.78      2.43 o 
  -2   6   4       16.09       17.63      1.05 o 
  -1   6   4      647.03      692.46     12.47 o 
   0   6   4      353.80      357.53      4.24 o 
   1   6   4       97.02       90.29      2.64 o 
   2   6   4       14.33       15.64      1.31 o 
   3   6   4     1041.73     1005.00      9.34 o 
   4   6   4        2.37        5.30      0.92 o 
   5   6   4      280.65      273.98      7.87 o 
   6   6   4       75.25       73.07      3.06 o 
   7   6   4       38.46       36.71      2.10 o 
   8   6   4       11.65       14.18      1.94 o 
 -12   7   4       18.55       23.84      1.88 o 
 -11   7   4       40.03       39.18      2.47 o 
 -10   7   4        0.03        1.96      0.82 o 
  -9   7   4       29.60       34.88      2.41 o 
  -8   7   4       66.97       65.40      2.73 o 
  -7   7   4        1.24        2.99      0.89 o 
  -6   7   4      211.69      204.26      6.45 o 
  -5   7   4       74.08       73.55      2.40 o 
  -4   7   4      245.07      239.20      5.37 o 
  -3   7   4      101.51      102.05      3.52 o 
  -2   7   4        7.08        6.96      1.01 o 
  -1   7   4       29.80       31.02      1.59 o 
   0   7   4       91.53       75.60      2.09 o 
   1   7   4      378.14      365.96      5.42 o 
   2   7   4       26.41       27.23      1.63 o 
   3   7   4      184.97      157.31      4.22 o 
   4   7   4       87.48       84.84      3.21 o 
   5   7   4       84.37       85.75      3.34 o 
   6   7   4      152.00      150.59      4.60 o 
   7   7   4       50.65       52.28      2.63 o 
   8   7   4        0.89        4.65      1.17 o 
 -11   8   4        0.53        3.88      1.03 o 
 -10   8   4      118.68      129.30      6.03 o 
  -9   8   4        2.26        6.76      1.31 o 
  -8   8   4       83.76      105.40      3.93 o 
  -7   8   4       14.87       17.16      1.37 o 
  -6   8   4       86.00       87.54      2.61 o 
  -5   8   4       63.00       70.57      2.96 o 
  -4   8   4      128.24      121.90      3.12 o 
  -3   8   4       36.02       25.98      1.56 o 
  -2   8   4        0.16        1.84      0.92 o 
  -1   8   4      104.47      104.86      3.23 o 
   0   8   4      234.45      211.66      9.26 o 
   1   8   4      431.29      402.65      8.44 o 
   2   8   4       15.19       17.97      2.08 o 
   3   8   4       41.58       44.98      2.51 o 
   4   8   4       59.77       54.14      2.61 o 
   5   8   4      191.24      166.59      8.07 o 
   6   8   4      148.15      140.18      4.52 o 
   7   8   4        8.25       12.94      1.48 o 
 -10   9   4       35.86       46.04      3.24 o 
  -9   9   4        2.96        7.56      1.22 o 
  -8   9   4       21.91       26.17      3.27 o 
  -7   9   4       36.69       42.64      2.39 o 
  -6   9   4      146.38      150.88      4.39 o 
  -5   9   4      174.64      185.62      3.96 o 
  -4   9   4        0.65        2.49      0.87 o 
  -3   9   4       10.79        8.88      1.32 o 
  -2   9   4       26.42       23.04      1.72 o 
  -1   9   4       11.02        6.43      1.35 o 
   0   9   4       83.62       75.49      3.79 o 
   1   9   4        3.71        6.17      1.48 o 
   2   9   4        7.82        9.34      1.72 o 
   3   9   4       20.01       23.75      2.28 o 
   4   9   4       36.94       39.63      2.81 o 
   5   9   4       96.80       87.87      4.34 o 
   6   9   4        0.02        3.54      1.13 o 
  -9  10   4       29.13       34.91      2.42 o 
  -8  10   4       33.49       40.60      2.62 o 
  -7  10   4       32.57       30.92      3.05 o 
  -6  10   4      111.41      113.08      3.99 o 
  -5  10   4       14.89       21.21      2.14 o 
  -4  10   4        4.58        5.94      1.39 o 
  -3  10   4       27.44       29.20      2.44 o 
  -2  10   4        0.48        1.35      1.01 o 
  -1  10   4       30.95       30.03      2.47 o 
   0  10   4      248.70      211.09      6.65 o 
   1  10   4      404.62      319.34      8.32 o 
   2  10   4       32.47       37.56      2.96 o 
   3  10   4        0.43        3.85      1.18 o 
   4  10   4        3.72        6.58      1.56 o 
   5  10   4        4.68        9.57      1.59 o 
  -8  11   4        7.27       11.67      4.03 o 
  -7  11   4        0.59        5.92      1.83 o 
  -6  11   4       42.06       48.34      3.47 o 
  -5  11   4       42.00       52.09      3.10 o 
  -4  11   4        4.54        7.28      1.52 o 
  -3  11   4        0.18        2.40      0.98 o 
  -2  11   4       24.67       28.16      2.54 o 
  -1  11   4        0.09        2.03      1.50 o 
   0  11   4       13.11       13.16      2.00 o 
   1  11   4       30.69       25.03      2.34 o 
   2  11   4       71.52       62.88      3.80 o 
   3  11   4        0.12        1.48      0.92 o 
   4  11   4        0.93        6.19      1.35 o 
  -6  12   4        2.69        8.23      1.79 o 
  -5  12   4       12.76       21.75      2.37 o 
  -4  12   4        6.07        7.99      1.60 o 
  -3  12   4        5.56       10.15      1.62 o 
  -2  12   4        4.64        8.37      2.42 o 
  -1  12   4        4.39        7.95      1.58 o 
   0  12   4       38.00       32.22      2.78 o 
   1  12   4        6.63        3.31      1.27 o 
   2  12   4       16.54       21.60      2.47 o 
   3  12   4        5.36       10.19      1.72 o 
  -3  13   4        0.55        4.94      1.75 o 
  -2  13   4        0.08        3.71      1.35 o 
  -1  13   4        0.83        4.19      1.50 o 
 -13   1   5        7.30        8.96      1.17 o 
 -12   1   5        7.76        8.65      0.98 o 
 -11   1   5        8.53        9.24      1.04 o 
 -10   1   5       37.43       34.27      1.57 o 
  -9   1   5      123.76      107.65      2.79 o 
  -8   1   5      127.62      117.12      2.92 o 
  -7   1   5      180.98      156.28      3.39 o 
  -6   1   5       31.21       29.15      1.66 o 
  -5   1   5        9.74       10.67      0.89 o 
  -4   1   5      186.72      189.40      4.88 o 
  -3   1   5      256.57      282.06      7.78 o 
  -2   1   5        5.29        4.69      0.69 o 
  -1   1   5       89.80       92.80      1.72 o 
   0   1   5       33.24       34.00      1.19 o 
   1   1   5      104.84      116.93      2.67 o 
   2   1   5       22.20       30.97      1.51 o 
   3   1   5       48.60       54.79      2.15 o 
   4   1   5        8.87       11.65      1.35 o 
   5   1   5        1.24        1.79      0.71 o 
   6   1   5        1.12        1.71      0.78 o 
   7   1   5       15.74       17.49      1.65 o 
   8   1   5       18.82       18.79      1.65 o 
   9   1   5       11.14       14.12      1.38 o 
 -13   2   5        0.01        1.73      0.68 o 
 -12   2   5        0.74        2.17      0.85 o 
 -11   2   5        2.24        1.69      0.67 o 
 -10   2   5        8.19        7.21      1.00 o 
  -9   2   5        1.03        1.66      0.68 o 
  -8   2   5       42.76       37.51      1.79 o 
  -7   2   5       69.54       73.37      2.43 o 
  -6   2   5       24.28       30.73      1.58 o 
  -5   2   5      132.48      136.40      3.48 o 
  -4   2   5       13.52       13.37      1.08 o 
  -3   2   5      223.24      197.94      5.39 o 
  -2   2   5      101.90      113.40      2.22 o 
  -1   2   5      403.06      414.90     11.86 o 
   0   2   5       34.43       36.40      1.45 o 
   1   2   5      236.07      248.98      6.01 o 
   2   2   5       76.89       86.29      2.15 o 
   3   2   5       12.53       13.51      1.21 o 
   4   2   5        0.61        1.36      0.68 o 
   5   2   5       45.66       40.82      2.18 o 
   6   2   5        0.67        1.19      0.65 o 
   7   2   5       10.17       11.03      1.43 o 
   8   2   5       13.70       12.55      1.42 o 
   9   2   5        4.52       11.04      1.35 o 
 -13   3   5       10.65       10.96      1.41 o 
 -12   3   5        1.56        3.64      0.80 o 
 -11   3   5       28.50       23.15      1.63 o 
 -10   3   5        3.21        2.74      0.69 o 
  -9   3   5       88.39       78.42      2.25 o 
  -8   3   5      108.01       98.57      3.66 o 
  -7   3   5      164.75      146.79      3.48 o 
  -6   3   5      369.69      366.69      7.30 o 
  -5   3   5      458.63      443.99      8.41 o 
  -4   3   5      407.09      401.03      6.77 o 
  -3   3   5      979.36     1034.86     12.68 o 
  -2   3   5      115.34      138.61      3.23 o 
  -1   3   5      228.05      233.70      3.92 o 
   0   3   5      403.92      438.45     11.34 o 
   1   3   5      127.20      140.72      4.37 o 
   2   3   5       83.84       70.30      2.39 o 
   3   3   5       30.85       31.62      1.72 o 
   4   3   5        1.52        2.65      0.73 o 
   5   3   5       23.96       24.06      1.56 o 
   6   3   5       69.47       75.10      3.14 o 
   7   3   5        1.60        3.96      0.86 o 
   8   3   5        3.08        6.53      1.00 o 
 -13   4   5       28.83       28.09      2.11 o 
 -12   4   5        3.86        3.94      0.99 o 
 -11   4   5       12.80       12.33      1.53 o 
 -10   4   5        0.58        0.97      0.70 o 
  -9   4   5        3.19        5.39      0.93 o 
  -8   4   5       51.96       46.13      1.87 o 
  -7   4   5        7.63       10.65      1.40 o 
  -6   4   5       38.83       32.62      1.39 o 
  -5   4   5       21.64       25.25      1.26 o 
  -4   4   5        9.63        6.26      0.94 o 
  -3   4   5      368.83      366.33      6.04 o 
  -2   4   5       62.91       67.10      1.58 o 
  -1   4   5      751.85      821.36     16.20 o 
   0   4   5       88.65       96.74      2.38 o 
   1   4   5        1.23        1.72      0.77 o 
   2   4   5        1.78        2.59      0.87 o 
   3   4   5       86.76       85.46      2.85 o 
   4   4   5        4.96        4.82      0.97 o 
   5   4   5        3.34        7.52      0.95 o 
   6   4   5       49.03       40.89      2.27 o 
   7   4   5        8.58        8.43      1.86 o 
   8   4   5        0.48        2.15      0.90 o 
 -13   5   5       21.97       21.01      1.74 o 
 -12   5   5        7.12        9.22      1.27 o 
 -11   5   5        1.91        2.79      0.93 o 
 -10   5   5        0.12        0.54      0.72 o 
  -9   5   5       17.68       15.73      1.51 o 
  -8   5   5       15.86       13.15      1.63 o 
  -7   5   5       15.91       18.57      1.58 o 
  -6   5   5        1.61        1.65      0.77 o 
  -5   5   5        0.07        0.69      0.66 o 
  -4   5   5      647.39      656.22      8.94 o 
  -3   5   5      259.43      266.84      4.23 o 
  -2   5   5       16.41       16.32      1.20 o 
  -1   5   5       10.73       11.51      1.04 o 
   0   5   5       49.19       53.52      1.67 o 
   1   5   5      201.21      189.76      3.95 o 
   2   5   5      226.78      216.46      4.42 o 
   3   5   5      254.46      235.75      4.94 o 
   4   5   5      471.26      425.69     11.61 o 
   5   5   5      403.40      357.25      9.86 o 
   6   5   5      154.10      146.91      4.10 o 
   7   5   5        0.27        3.12      0.68 o 
   8   5   5        4.82        9.51      1.24 o 
 -12   6   5        2.55        5.13      1.37 o 
 -11   6   5        0.00        2.67      1.51 o 
 -10   6   5       16.68       20.28      1.80 o 
  -9   6   5       87.23       98.68      3.33 o 
  -8   6   5      338.06      314.80      7.20 o 
  -7   6   5      116.19      101.00      3.42 o 
  -6   6   5      132.14      122.61      3.27 o 
  -5   6   5      450.37      455.31      6.26 o 
  -4   6   5      141.16      137.24      3.30 o 
  -3   6   5       85.95       97.08      2.43 o 
  -2   6   5       31.10       36.91      1.58 o 
  -1   6   5       14.16       12.76      1.13 o 
   0   6   5       42.21       37.52      2.63 o 
   1   6   5      118.27      110.87      3.12 o 
   2   6   5       34.55       38.33      2.02 o 
   3   6   5       31.39       34.28      1.86 o 
   4   6   5       29.58       30.45      1.81 o 
   5   6   5       21.31       18.36      1.75 o 
   6   6   5        3.86        8.68      1.21 o 
   7   6   5        8.45       16.24      1.75 o 
 -12   7   5        1.45        2.90      1.32 o 
 -11   7   5        8.00        8.89      1.34 o 
 -10   7   5        5.53       10.33      1.33 o 
  -9   7   5       12.63       12.82      1.50 o 
  -8   7   5       27.29       31.79      3.05 o 
  -7   7   5        1.27        2.80      0.94 o 
  -6   7   5       73.36       78.23      2.58 o 
  -5   7   5      127.42      118.21      3.08 o 
  -4   7   5      151.51      128.01      3.33 o 
  -3   7   5        7.36       10.26      1.31 o 
  -2   7   5        0.09        1.65      0.75 o 
  -1   7   5       43.29       36.94      1.79 o 
   0   7   5       42.47       36.33      1.87 o 
   1   7   5       12.50       13.40      1.56 o 
   2   7   5       92.90       75.96      2.77 o 
   3   7   5       65.38       58.03      2.70 o 
   4   7   5       45.76       52.34      2.61 o 
   5   7   5        2.19        3.63      0.99 o 
   6   7   5       10.18       11.74      1.27 o 
   7   7   5        0.93        5.50      0.88 o 
 -11   8   5        0.00        2.47      1.18 o 
 -10   8   5        0.27        4.63      1.06 o 
  -9   8   5        0.27        2.25      2.01 o 
  -8   8   5       39.56       40.56      2.63 o 
  -7   8   5      211.58      221.79      5.20 o 
  -6   8   5      315.60      298.60      6.60 o 
  -5   8   5        7.25        9.34      1.30 o 
  -4   8   5       37.20       35.19      1.86 o 
  -3   8   5       16.79       17.42      1.49 o 
  -2   8   5        3.46        9.17      1.25 o 
  -1   8   5       25.81       22.11      1.84 o 
   0   8   5        7.37        6.08      1.19 o 
   1   8   5       21.17       18.76      2.36 o 
   2   8   5       54.12       50.38      3.12 o 
   3   8   5       76.27       70.82      3.07 o 
   4   8   5        0.51        2.60      0.82 o 
   5   8   5       10.62       16.81      1.52 o 
   6   8   5        6.15       14.39      1.34 o 
 -10   9   5        8.61       12.67      2.10 o 
  -9   9   5        0.00        2.28      1.25 o 
  -8   9   5       17.80       22.18      1.99 o 
  -7   9   5      136.12      140.63      4.52 o 
  -6   9   5       27.09       30.73      1.98 o 
  -5   9   5        1.13        3.30      0.90 o 
  -4   9   5      109.24      110.66      3.40 o 
  -3   9   5      174.50      145.81      5.79 o 
  -2   9   5       80.71       64.07      2.90 o 
  -1   9   5       23.84       25.28      2.41 o 
   0   9   5        9.81        8.98      1.76 o 
   1   9   5        4.68        6.62      1.43 o 
   2   9   5       15.04       12.45      1.98 o 
   3   9   5        4.59        9.36      1.57 o 
   4   9   5        4.90        9.53      1.52 o 
   5   9   5        0.13        5.00      1.02 o 
  -9  10   5        6.67        9.75      1.88 o 
  -8  10   5       13.48       18.15      2.09 o 
  -7  10   5        5.58        8.92      1.37 o 
  -6  10   5       39.53       35.17      2.49 o 
  -5  10   5        2.45        4.90      1.33 o 
  -4  10   5        0.23        4.36      1.23 o 
  -3  10   5        4.91        4.57      1.17 o 
  -2  10   5       38.26       28.84      2.67 o 
  -1  10   5      196.26      159.96      5.95 o 
   0  10   5       58.52       45.79      3.17 o 
   1  10   5       13.87       17.36      2.39 o 
   2  10   5        3.50        5.84      1.31 o 
   3  10   5        0.11        1.28      1.24 o 
   4  10   5        5.37       10.04      1.87 o 
  -8  11   5        4.98       11.29      3.21 o 
  -7  11   5       13.62       19.94      3.99 o 
  -6  11   5        4.55        4.20      1.33 o 
  -5  11   5       27.31       28.53      2.34 o 
  -4  11   5        2.82        6.05      1.79 o 
  -3  11   5        6.40        9.23      1.65 o 
  -2  11   5       12.43        6.49      1.60 o 
  -1  11   5       31.80       27.45      2.57 o 
   0  11   5        2.73        3.77      1.51 o 
   1  11   5        1.58        2.71      1.14 o 
   2  11   5        5.90        7.11      1.53 o 
   3  11   5       12.80       17.20      2.16 o 
  -6  12   5        1.52        5.79      1.62 o 
  -5  12   5        0.31        3.08      1.38 o 
  -4  12   5        0.97        2.31      1.12 o 
  -3  12   5       21.07       27.38      2.62 o 
  -2  12   5       15.17       21.99      2.39 o 
  -1  12   5        0.17        2.84      1.28 o 
   0  12   5        6.04        7.31      3.00 o 
   1  12   5       17.07       17.26      2.61 o 
 -13   0   6        6.06        7.86      1.31 o 
 -12   0   6       20.00       20.71      2.02 o 
 -11   0   6      119.57       90.91      3.93 o 
 -10   0   6       43.09       47.17      2.85 o 
  -9   0   6       27.40       27.99      3.87 o 
  -8   0   6        3.27        2.19      1.09 o 
  -7   0   6       62.15       48.62      3.11 o 
  -6   0   6     2180.12     2058.01     36.58 o 
  -5   0   6      192.95      232.55      7.56 o 
  -4   0   6      601.78      623.92     13.56 o 
  -3   0   6      676.07      710.80     18.68 o 
  -2   0   6       35.55       37.01      2.03 o 
  -1   0   6      182.58      183.01      3.88 o 
   0   0   6       12.46       28.58      3.20 o 
   1   0   6       31.99       34.08      2.00 o 
   2   0   6       61.66       56.81      3.06 o 
   3   0   6      233.51      243.97      8.26 o 
   4   0   6        9.46        7.01      1.89 o 
   5   0   6      399.66      369.09     18.65 o 
   6   0   6       29.68       25.66      2.93 o 
   7   0   6        0.43        1.65      1.18 o 
   8   0   6        0.02        1.51      1.07 o 
 -13   1   6        2.24        3.83      0.86 o 
 -12   1   6       23.01       19.31      1.33 o 
 -11   1   6        8.56        3.96      0.91 o 
 -10   1   6        5.38        8.60      1.17 o 
  -9   1   6       10.24        7.80      1.09 o 
  -8   1   6       12.81       16.24      1.30 o 
  -7   1   6      245.23      245.66      4.88 o 
  -6   1   6       17.51       17.21      1.61 o 
  -5   1   6      250.64      253.06      6.76 o 
  -4   1   6        4.17        4.95      0.90 o 
  -3   1   6      719.93      747.02      7.10 o 
  -2   1   6      131.54      130.87      2.52 o 
  -1   1   6     1621.39     1799.47     12.06 o 
   0   1   6      595.99      741.10     12.44 o 
   1   1   6       25.90       18.42      1.37 o 
   2   1   6      418.04      421.81      5.87 o 
   3   1   6       45.64       59.52      2.79 o 
   4   1   6       52.15       49.44      2.69 o 
   5   1   6        0.20        2.76      0.93 o 
   6   1   6       10.68       10.72      1.60 o 
   7   1   6       68.72       73.72      3.56 o 
   8   1   6        1.49        2.47      0.84 o 
 -13   2   6       19.30       18.92      1.44 o 
 -12   2   6      102.85       92.97      2.72 o 
 -11   2   6        0.24        0.55      0.61 o 
 -10   2   6        4.59        3.49      0.83 o 
  -9   2   6       87.42       83.50      2.66 o 
  -8   2   6      153.10      141.91      3.52 o 
  -7   2   6       44.89       42.25      2.03 o 
  -6   2   6       73.95       86.75      3.02 o 
  -5   2   6      550.32      654.01     15.26 o 
  -4   2   6      537.58      569.77     17.00 o 
  -3   2   6     1580.83     1696.49     28.15 o 
  -2   2   6      207.74      214.95      4.47 o 
  -1   2   6        0.11        0.12      0.65 o 
   0   2   6       71.14       76.55      2.23 o 
   1   2   6       32.79       33.60      1.56 o 
   2   2   6       74.47       70.72      2.51 o 
   3   2   6       15.87       22.11      1.55 o 
   4   2   6        6.11        6.66      1.23 o 
   5   2   6      122.55      118.43      4.08 o 
   6   2   6        7.00        8.55      1.41 o 
   7   2   6        2.09        6.18      1.07 o 
   8   2   6        3.94        8.37      1.14 o 
 -13   3   6        0.41        2.32      0.90 o 
 -12   3   6        1.28        3.11      1.03 o 
 -11   3   6       67.57       58.19      2.11 o 
 -10   3   6       65.56       66.55      2.21 o 
  -9   3   6      153.99      128.12      5.12 o 
  -8   3   6      156.09      159.05      3.36 o 
  -7   3   6      127.24      116.63      3.27 o 
  -6   3   6      124.18      120.23      3.70 o 
  -5   3   6       29.42       41.39      1.77 o 
  -4   3   6      179.49      178.44      3.90 o 
  -3   3   6       39.71       38.38      1.77 o 
  -2   3   6       84.34       74.95      2.35 o 
  -1   3   6      249.53      305.11      6.94 o 
   0   3   6        8.64       15.21      1.35 o 
   1   3   6        9.01       10.23      1.31 o 
   2   3   6      274.01      258.48      4.89 o 
   3   3   6       29.40       27.64      1.72 o 
   4   3   6        1.60        1.40      0.68 o 
   5   3   6        9.55        8.90      1.36 o 
   6   3   6       12.17       14.49      1.51 o 
   7   3   6        3.70       11.35      1.37 o 
   8   3   6        5.42       11.23      1.31 o 
 -13   4   6       11.15       17.24      1.77 o 
 -12   4   6       13.34       18.52      2.01 o 
 -11   4   6        0.88        2.79      1.60 o 
 -10   4   6        0.13        0.74      0.71 o 
  -9   4   6       56.68       51.28      2.63 o 
  -8   4   6      558.96      544.08      9.59 o 
  -7   4   6       44.74       41.74      2.57 o 
  -6   4   6      115.15       98.64      2.82 o 
  -5   4   6       25.11       27.73      1.38 o 
  -4   4   6      120.89      131.74      3.17 o 
  -3   4   6      135.58      126.56      3.08 o 
  -2   4   6      235.86      267.19      5.00 o 
  -1   4   6       49.54       50.67      1.93 o 
   0   4   6      162.59      167.39      4.74 o 
   1   4   6      156.09      146.23      3.68 o 
   2   4   6     1306.29     1214.45     32.78 o 
   3   4   6      629.08      618.18     12.96 o 
   4   4   6       12.48       17.51      1.52 o 
   5   4   6        0.84        1.84      0.93 o 
   6   4   6       26.67       32.54      2.61 o 
   7   4   6        4.41       12.07      1.24 o 
 -12   5   6        0.15        2.55      0.82 o 
 -11   5   6       20.96       26.40      1.82 o 
 -10   5   6        4.50        5.32      1.01 o 
  -9   5   6      278.67      292.03      6.08 o 
  -8   5   6      517.57      504.83      8.35 o 
  -7   5   6       64.64       67.27      2.80 o 
  -6   5   6       28.17       30.90      1.62 o 
  -5   5   6       13.56       15.77      1.27 o 
  -4   5   6        1.77        0.76      0.69 o 
  -3   5   6      131.94      127.74      2.90 o 
  -2   5   6       74.22       76.08      2.28 o 
  -1   5   6       92.26       80.44      2.24 o 
   0   5   6      554.40      482.56      8.88 o 
   1   5   6      151.68      161.35      5.59 o 
   2   5   6      368.61      339.33      5.83 o 
   3   5   6      179.05      163.06      4.78 o 
   4   5   6       53.01       51.86      2.79 o 
   5   5   6       34.02       32.91      1.92 o 
   6   5   6        7.26       10.11      1.22 o 
   7   5   6       22.89       31.07      2.49 o 
 -12   6   6        6.12       12.32      1.96 o 
 -11   6   6       13.58       15.92      1.81 o 
 -10   6   6      114.81      111.29      3.66 o 
  -9   6   6      288.38      289.87      6.44 o 
  -8   6   6      155.23      136.18      4.04 o 
  -7   6   6      263.63      268.47      5.55 o 
  -6   6   6      356.78      349.69      5.50 o 
  -5   6   6       88.93       82.70      2.72 o 
  -4   6   6       10.83       13.72      1.48 o 
  -3   6   6      109.44       89.88      2.49 o 
  -2   6   6       24.24       33.26      1.54 o 
  -1   6   6       72.06       76.06      2.66 o 
   0   6   6      121.37      101.06      3.16 o 
   1   6   6       42.83       37.81      1.96 o 
   2   6   6      118.90      101.42      3.27 o 
   3   6   6      856.73      808.22     16.70 o 
   4   6   6       48.44       49.15      2.48 o 
   5   6   6        3.17        6.97      0.96 o 
   6   6   6       13.74       17.51      1.79 o 
 -11   7   6       22.91       31.60      2.93 o 
 -10   7   6       72.05       75.52      4.00 o 
  -9   7   6      163.12      152.37      4.33 o 
  -8   7   6       17.76       24.82      1.86 o 
  -7   7   6        9.47       14.52      1.68 o 
  -6   7   6        5.48        4.66      1.09 o 
  -5   7   6        7.68       11.95      1.24 o 
  -4   7   6       11.29       12.15      1.29 o 
  -3   7   6        4.48        9.15      1.13 o 
  -2   7   6       13.75       17.19      1.40 o 
  -1   7   6        3.25        4.67      1.06 o 
   0   7   6      237.89      217.20      6.87 o 
   1   7   6      285.29      244.63      7.25 o 
   2   7   6      643.49      593.51     12.78 o 
   3   7   6       56.02       58.88      2.62 o 
   4   7   6       90.15       80.15      4.15 o 
   5   7   6        1.23        4.87      1.47 o 
   6   7   6        3.07        6.01      1.01 o 
 -11   8   6        2.37        9.00      1.31 o 
 -10   8   6        0.85        2.99      1.06 o 
  -9   8   6        5.17        8.45      1.35 o 
  -8   8   6        4.80        8.87      2.07 o 
  -7   8   6      165.83      169.43      6.58 o 
  -6   8   6      147.87      150.98      3.90 o 
  -5   8   6       31.67       43.33      2.07 o 
  -4   8   6      173.41      161.57      3.94 o 
  -3   8   6       94.56       81.72      3.78 o 
  -2   8   6       15.83       16.57      1.68 o 
  -1   8   6       31.24       33.44      2.17 o 
   0   8   6      254.75      222.39      8.06 o 
   1   8   6       15.41       16.59      2.06 o 
   2   8   6        1.27        3.39      1.17 o 
   3   8   6       22.22       22.58      1.75 o 
   4   8   6      111.48      112.77      4.24 o 
   5   8   6       14.09       20.05      1.51 o 
 -10   9   6       37.45       48.83      5.68 o 
  -9   9   6        2.06        3.77      1.36 o 
  -8   9   6        2.14        4.70      1.24 o 
  -7   9   6       14.69       16.32      2.41 o 
  -6   9   6       19.99       15.72      1.47 o 
  -5   9   6        5.43        8.66      1.20 o 
  -4   9   6       30.26       35.03      1.93 o 
  -3   9   6        0.09        2.17      1.16 o 
  -2   9   6       42.40       33.90      2.67 o 
  -1   9   6       89.44       86.27      4.31 o 
   0   9   6      108.59      105.37      4.99 o 
   1   9   6      125.15      102.33      5.44 o 
   2   9   6       11.15        9.18      1.71 o 
   3   9   6       12.49       11.99      1.95 o 
   4   9   6        6.62        9.19      1.70 o 
  -9  10   6       14.40       20.95      2.81 o 
  -8  10   6        0.00        3.00      1.35 o 
  -7  10   6       34.08       38.04      2.57 o 
  -6  10   6      135.31      145.02      7.13 o 
  -5  10   6       40.97       46.19      2.73 o 
  -4  10   6      120.81      119.07      4.42 o 
  -3  10   6        4.74        7.28      1.97 o 
  -2  10   6       33.63       34.17      2.81 o 
  -1  10   6       41.29       34.84      2.75 o 
   0  10   6        8.58       11.88      1.96 o 
   1  10   6        2.19        3.69      1.19 o 
   2  10   6        7.42        9.87      1.71 o 
   3  10   6       18.37       22.71      2.57 o 
  -7  11   6       13.07       14.78      3.02 o 
  -6  11   6        1.44        2.79      1.74 o 
  -5  11   6       19.00       20.54      2.23 o 
  -4  11   6       27.38       37.74      3.29 o 
  -3  11   6        1.88        6.15      1.47 o 
  -2  11   6        0.37        3.53      1.31 o 
  -1  11   6       11.38       17.83      2.15 o 
   0  11   6       27.02       23.06      2.40 o 
   1  11   6        9.10       10.17      1.75 o 
   2  11   6       18.40       19.36      2.70 o 
  -4  12   6        0.07        5.43      2.01 o 
  -3  12   6        1.02        3.34      1.37 o 
  -2  12   6        6.84       10.56      1.89 o 
  -1  12   6        0.40        2.84      1.46 o 
 -13   1   7        7.33        9.18      1.14 o 
 -12   1   7        0.91        1.79      0.78 o 
 -11   1   7        1.38        2.32      0.77 o 
 -10   1   7        1.57        2.16      0.75 o 
  -9   1   7       16.08       17.94      1.49 o 
  -8   1   7        4.92        4.89      1.06 o 
  -7   1   7       15.70       15.86      1.59 o 
  -6   1   7        3.23        2.58      0.90 o 
  -5   1   7      239.10      228.84      4.07 o 
  -4   1   7      236.90      251.14      5.52 o 
  -3   1   7       25.66       28.28      1.54 o 
  -2   1   7        0.33        1.63      0.78 o 
  -1   1   7        9.79       10.69      1.21 o 
   0   1   7       11.83       15.49      1.48 o 
   1   1   7       61.63       63.31      2.71 o 
   2   1   7        4.71        4.46      1.07 o 
   3   1   7       11.46       14.65      1.87 o 
   4   1   7       34.83       30.04      2.22 o 
   5   1   7       65.01       59.66      3.27 o 
   6   1   7        4.32        3.98      1.04 o 
   7   1   7        2.05        1.22      0.86 o 
 -13   2   7        1.90        3.96      0.82 o 
 -12   2   7       12.97       11.33      1.11 o 
 -11   2   7       32.21       28.82      1.65 o 
 -10   2   7        0.62        1.64      0.76 o 
  -9   2   7       11.94       12.41      1.36 o 
  -8   2   7        5.21        6.61      1.20 o 
  -7   2   7       66.92       58.96      2.49 o 
  -6   2   7        0.08       -0.23      0.67 o 
  -5   2   7       70.10       59.56      2.00 o 
  -4   2   7       23.84       19.59      1.39 o 
  -3   2   7       75.22       77.29      2.54 o 
  -2   2   7       64.58       65.04      2.05 o 
  -1   2   7       23.27       26.91      1.51 o 
   0   2   7       10.25        9.88      1.19 o 
   1   2   7        3.61        5.07      1.03 o 
   2   2   7        0.17        1.28      0.86 o 
   3   2   7       55.04       50.88      2.85 o 
   4   2   7        1.37        3.07      0.90 o 
   5   2   7       11.73       12.92      1.60 o 
   6   2   7        6.62        9.56      1.39 o 
   7   2   7        1.03        4.20      0.79 o 
 -13   3   7        0.57        2.84      1.09 o 
 -12   3   7        7.14       13.48      1.49 o 
 -11   3   7        0.72        2.12      0.78 o 
 -10   3   7        6.77        9.15      1.21 o 
  -9   3   7       63.66       56.97      2.16 o 
  -8   3   7       37.07       38.61      2.12 o 
  -7   3   7       96.48       73.33      2.78 o 
  -6   3   7        1.84        1.82      0.86 o 
  -5   3   7      288.65      290.84      8.85 o 
  -4   3   7      132.34      143.40      3.37 o 
  -3   3   7       11.38       13.15      1.43 o 
  -2   3   7      105.09      107.21      2.70 o 
  -1   3   7       82.97       74.49      2.39 o 
   0   3   7       85.56       80.68      2.91 o 
   1   3   7      387.90      386.84     13.10 o 
   2   3   7       67.33       64.61      2.58 o 
   3   3   7        3.09        4.94      0.93 o 
   4   3   7        4.54        2.84      0.91 o 
   5   3   7        4.83        4.00      0.97 o 
   6   3   7       42.82       41.30      3.02 o 
 -13   4   7        0.04        3.10      1.01 o 
 -12   4   7        1.01        3.23      0.93 o 
 -11   4   7        0.31        3.66      0.87 o 
 -10   4   7      112.37      109.61      4.19 o 
  -9   4   7      109.22       97.84      5.10 o 
  -8   4   7        0.54        1.52      0.89 o 
  -7   4   7        8.97       12.97      1.33 o 
  -6   4   7        6.00        8.85      1.23 o 
  -5   4   7       33.97       30.93      1.70 o 
  -4   4   7      123.63      137.64      3.36 o 
  -3   4   7        9.70       15.53      1.55 o 
  -2   4   7       58.07       52.30      2.10 o 
  -1   4   7      128.84      110.09      2.94 o 
   0   4   7      123.15      113.34      3.32 o 
   1   4   7      440.21      396.51     11.09 o 
   2   4   7      202.72      207.02      4.82 o 
   3   4   7        2.32        3.79      0.77 o 
   4   4   7       10.63       12.64      1.60 o 
   5   4   7        9.40       13.57      1.50 o 
   6   4   7       20.88       21.62      1.77 o 
 -12   5   7       22.03       26.97      2.45 o 
 -11   5   7       41.14       37.90      2.12 o 
 -10   5   7       16.51       14.04      1.57 o 
  -9   5   7      105.71      103.30      3.64 o 
  -8   5   7       90.66       94.49      3.51 o 
  -7   5   7       24.68       20.84      1.97 o 
  -6   5   7        6.33        7.16      1.34 o 
  -5   5   7      173.50      143.12      3.85 o 
  -4   5   7      157.26      149.12      3.37 o 
  -3   5   7      123.44      110.85      2.90 o 
  -2   5   7       48.49       52.38      1.98 o 
  -1   5   7        2.77        3.01      0.88 o 
   0   5   7        0.60        2.47      0.81 o 
   1   5   7        0.97        2.77      0.81 o 
   2   5   7       44.11       49.16      2.38 o 
   3   5   7       97.76      104.52      3.55 o 
   4   5   7        0.02        2.21      0.85 o 
   5   5   7        0.80        4.22      0.94 o 
   6   5   7        0.18        4.49      0.89 o 
 -12   6   7       14.02       16.04      2.40 o 
 -11   6   7       15.55       17.71      1.59 o 
 -10   6   7        7.40        9.58      1.27 o 
  -9   6   7       85.73       87.68      8.23 o 
  -8   6   7      369.43      373.15     14.57 o 
  -7   6   7      120.09      116.40      4.20 o 
  -6   6   7        1.98        2.37      0.92 o 
  -5   6   7        2.70        6.37      1.20 o 
  -4   6   7        3.61        7.60      1.17 o 
  -3   6   7       11.25       13.00      1.13 o 
  -2   6   7       47.15       42.24      2.11 o 
  -1   6   7        0.34        2.13      0.75 o 
   0   6   7        0.70        1.94      0.74 o 
   1   6   7      295.50      275.81      5.66 o 
   2   6   7       68.72       71.12      2.89 o 
   3   6   7        0.00        3.15      0.75 o 
   4   6   7        0.12        5.03      0.95 o 
   5   6   7        2.91        5.15      1.12 o 
 -11   7   7        2.78        4.89      2.36 o 
 -10   7   7        2.38        6.93      1.32 o 
  -9   7   7        0.08        2.34      1.05 o 
  -8   7   7        4.25        8.52      1.53 o 
  -7   7   7        3.15        4.80      1.41 o 
  -6   7   7        6.88       10.00      1.35 o 
  -5   7   7        1.43        2.58      0.72 o 
  -4   7   7       26.70       30.58      1.71 o 
  -3   7   7        0.04        1.24      0.70 o 
  -2   7   7       41.70       47.54      3.12 o 
  -1   7   7       11.59       12.97      1.76 o 
   0   7   7       15.31       18.49      1.45 o 
   1   7   7       52.40       54.16      2.87 o 
   2   7   7       40.78       37.63      2.09 o 
   3   7   7       22.68       18.87      1.90 o 
   4   7   7       14.28       17.13      1.58 o 
   5   7   7        9.15       15.22      1.87 o 
 -10   8   7       34.77       29.90      2.13 o 
  -9   8   7       21.03       22.12      2.81 o 
  -8   8   7        1.01        4.90      1.16 o 
  -7   8   7       24.44       31.76      3.64 o 
  -6   8   7       13.78       14.91      1.73 o 
  -5   8   7        0.16        1.53      0.66 o 
  -4   8   7        4.68        4.99      0.95 o 
  -3   8   7      102.97       89.60      3.42 o 
  -2   8   7       33.69       29.92      2.04 o 
  -1   8   7      126.79      114.15      7.46 o 
   0   8   7      145.24      126.95      4.77 o 
   1   8   7        2.75        5.79      1.31 o 
   2   8   7        9.22        9.24      2.46 o 
   3   8   7        0.92        3.71      1.45 o 
   4   8   7        8.08       10.82      1.25 o 
  -9   9   7       29.52       29.37      2.23 o 
  -8   9   7       15.05       20.27      1.88 o 
  -7   9   7       13.56       15.84      1.71 o 
  -6   9   7        1.04        2.62      0.89 o 
  -5   9   7       11.00       12.20      1.37 o 
  -4   9   7       70.58       62.59      2.69 o 
  -3   9   7       27.69       27.60      2.11 o 
  -2   9   7        0.35        2.06      1.00 o 
  -1   9   7       15.88       22.70      2.26 o 
   0   9   7       57.38       46.28      3.05 o 
   1   9   7       30.95       24.18      2.29 o 
   2   9   7       29.71       29.53      2.54 o 
   3   9   7        3.33        9.48      2.32 o 
  -8  10   7        1.01        2.35      3.00 o 
  -7  10   7       24.30       31.38      3.99 o 
  -6  10   7       27.85       25.60      1.88 o 
  -5  10   7       45.00       45.56      2.75 o 
  -4  10   7       84.31       91.48      4.92 o 
  -3  10   7        1.40        5.02      1.39 o 
  -2  10   7        2.10        4.22      1.33 o 
  -1  10   7       29.72       25.63      2.44 o 
   0  10   7        9.11        9.49      1.62 o 
   1  10   7        1.26        5.25      1.29 o 
   2  10   7        1.23        3.90      1.30 o 
  -6  11   7        2.35        3.92      1.75 o 
  -5  11   7       13.83       14.51      2.16 o 
  -4  11   7       27.01       24.15      2.72 o 
  -3  11   7        2.82        3.07      1.37 o 
  -2  11   7        5.26        5.84      1.49 o 
  -1  11   7        1.88        4.49      1.33 o 
   0  11   7        0.39        3.36      1.18 o 
 -13   0   8        0.00        3.25      1.12 o 
 -12   0   8        5.88        7.67      1.81 o 
 -11   0   8       15.72       12.24      2.10 o 
 -10   0   8       50.45       62.97      3.81 o 
  -9   0   8       59.22       49.27      3.27 o 
  -8   0   8      207.44      171.84      6.06 o 
  -7   0   8      197.26      202.80      6.61 o 
  -6   0   8       23.60       18.83      2.64 o 
  -5   0   8      901.87      911.21     18.07 o 
  -4   0   8      268.35      239.16     10.42 o 
  -3   0   8      352.60      382.36      8.28 o 
  -2   0   8       91.67       76.41      3.88 o 
  -1   0   8      119.11      112.69      4.76 o 
   0   0   8      214.23      253.18     10.33 o 
   1   0   8      221.87      256.22      9.24 o 
   2   0   8        4.45        2.92      2.10 o 
   3   0   8       11.04       21.41      3.25 o 
   4   0   8        4.38        6.72      2.01 o 
   5   0   8       99.82       68.69      5.16 o 
   6   0   8        0.11        2.68      2.02 o 
 -13   1   8        1.16        1.99      0.89 o 
 -12   1   8        0.36        4.49      0.96 o 
 -11   1   8        0.02        1.02      0.85 o 
 -10   1   8       10.98       17.25      1.54 o 
  -9   1   8       55.46       54.48      2.48 o 
  -8   1   8        9.45       13.52      1.62 o 
  -7   1   8      471.88      485.05      7.40 o 
  -6   1   8      303.34      297.81      5.66 o 
  -5   1   8      415.10      386.94      6.28 o 
  -4   1   8       37.86       36.31      1.73 o 
  -3   1   8       10.19        7.99      1.10 o 
  -2   1   8        6.98        7.49      1.20 o 
  -1   1   8        0.31        3.46      0.90 o 
   0   1   8       11.00        9.44      1.37 o 
   1   1   8      110.50      116.85      3.94 o 
   2   1   8       96.96       94.31      4.14 o 
   3   1   8        0.53        0.84      0.81 o 
   4   1   8       95.38       94.18      4.25 o 
   5   1   8      182.42      169.45      5.91 o 
   6   1   8        0.15        1.71      1.10 o 
 -13   2   8        0.36        2.52      1.06 o 
 -12   2   8        7.54        5.49      1.04 o 
 -11   2   8       19.16       19.89      1.66 o 
 -10   2   8       26.98       34.98      1.98 o 
  -9   2   8       15.17       17.09      1.67 o 
  -8   2   8       17.64       16.18      2.49 o 
  -7   2   8      175.48      159.31      4.50 o 
  -6   2   8      277.71      253.78      5.92 o 
  -5   2   8      228.06      236.33      4.80 o 
  -4   2   8        8.60       10.40      1.19 o 
  -3   2   8       92.43      105.27      2.99 o 
  -2   2   8        0.03        1.64      0.73 o 
  -1   2   8      243.31      242.81      7.28 o 
   0   2   8        0.60        4.88      1.04 o 
   1   2   8       43.29       61.45      3.72 o 
   2   2   8        3.16        3.58      1.07 o 
   3   2   8       28.70       37.57      2.62 o 
   4   2   8       30.34       29.81      2.20 o 
   5   2   8        2.06        3.77      0.94 o 
 -13   3   8        0.22        3.61      1.38 o 
 -12   3   8       70.28       66.38      3.28 o 
 -11   3   8       90.44       87.42      4.07 o 
 -10   3   8       39.17       42.11      2.01 o 
  -9   3   8        0.01        1.33      0.85 o 
  -8   3   8      119.95      100.80      4.45 o 
  -7   3   8       34.72       45.22      2.42 o 
  -6   3   8        1.02        1.22      0.89 o 
  -5   3   8        4.45        4.91      1.36 o 
  -4   3   8       53.48       58.81      2.28 o 
  -3   3   8       22.24       25.23      1.62 o 
  -2   3   8      443.04      406.35      8.31 o 
  -1   3   8      271.81      266.28      6.64 o 
   0   3   8        6.71        8.68      1.41 o 
   1   3   8       22.03       26.23      1.97 o 
   2   3   8      284.63      282.50     14.54 o 
   3   3   8       87.32       94.45      4.24 o 
   4   3   8        8.87       14.14      1.91 o 
   5   3   8        1.39        4.00      1.00 o 
 -12   4   8       29.80       30.48      2.56 o 
 -11   4   8        4.00        6.98      1.31 o 
 -10   4   8        3.68        7.23      1.32 o 
  -9   4   8      197.89      179.51     10.72 o 
  -8   4   8       78.57       85.90      3.85 o 
  -7   4   8      202.83      183.89      4.89 o 
  -6   4   8       34.11       37.75      2.27 o 
  -5   4   8      292.80      283.04      7.71 o 
  -4   4   8       35.31       28.41      1.70 o 
  -3   4   8       32.80       43.08      1.98 o 
  -2   4   8      117.56      108.25      3.07 o 
  -1   4   8        0.76        2.50      0.86 o 
   0   4   8       16.24       17.93      1.48 o 
   1   4   8      162.09      151.37      4.23 o 
   2   4   8       10.79       12.29      1.49 o 
   3   4   8      122.42      117.55      5.38 o 
   4   4   8       40.54       37.25      2.50 o 
   5   4   8       22.64       27.28      3.05 o 
 -12   5   8        2.13        5.82      2.07 o 
 -11   5   8        2.39        5.26      2.17 o 
 -10   5   8        2.11        5.96      1.67 o 
  -9   5   8       35.35       37.38      2.72 o 
  -8   5   8        2.45        3.84      1.94 o 
  -7   5   8       27.66       26.23      2.07 o 
  -6   5   8        7.62       10.04      2.20 o 
  -5   5   8       14.62       25.54      1.59 o 
  -4   5   8        0.03        1.20      0.70 o 
  -3   5   8      228.12      205.31      5.91 o 
  -2   5   8      139.39      111.40      3.44 o 
  -1   5   8        0.87        2.02      0.81 o 
   0   5   8      327.41      305.71     10.62 o 
   1   5   8      424.42      386.93     14.18 o 
   2   5   8      166.61      159.33      4.53 o 
   3   5   8       77.10       64.08      3.05 o 
   4   5   8      140.75      132.22     10.38 o 
   5   5   8       16.96       14.80      1.53 o 
 -11   6   8       30.10       27.58      4.42 o 
 -10   6   8       55.89       51.69      5.97 o 
  -9   6   8        4.13        5.25      1.15 o 
  -8   6   8      134.27      135.87      4.72 o 
  -7   6   8       92.55       86.87      3.69 o 
  -6   6   8        2.53        1.92      1.08 o 
  -5   6   8        3.49        4.55      0.80 o 
  -4   6   8      146.10      135.91      4.10 o 
  -3   6   8        9.33       14.85      1.16 o 
  -2   6   8        4.18        5.42      0.85 o 
  -1   6   8      114.19      123.35      3.82 o 
   0   6   8       12.71       17.12      1.58 o 
   1   6   8        2.99        6.40      1.07 o 
   2   6   8        0.63        2.03      0.78 o 
   3   6   8       66.37       68.59      4.50 o 
   4   6   8       56.15       62.11      4.49 o 
 -11   7   8        2.16        4.05      2.68 o 
 -10   7   8        9.12       11.90      1.64 o 
  -9   7   8       31.52       33.10      3.55 o 
  -8   7   8       41.38       40.18      2.54 o 
  -7   7   8        4.91        9.01      2.06 o 
  -6   7   8       73.41       75.59      3.47 o 
  -5   7   8       15.97       19.20      1.46 o 
  -4   7   8      168.40      148.72      3.95 o 
  -3   7   8      256.29      204.21      5.56 o 
  -2   7   8       22.32       24.33      1.97 o 
  -1   7   8        0.69        2.75      0.95 o 
   0   7   8       94.68       88.29      3.74 o 
   1   7   8       33.72       35.59      2.03 o 
   2   7   8       21.03       18.04      1.63 o 
   3   7   8        3.41        5.80      1.40 o 
 -10   8   8       31.72       34.95      4.79 o 
  -9   8   8       12.28       15.10      2.14 o 
  -8   8   8       17.24       19.33      2.86 o 
  -7   8   8       11.04       11.88      1.62 o 
  -6   8   8        0.82        2.20      1.11 o 
  -5   8   8        3.30        6.36      1.20 o 
  -4   8   8        0.65        3.15      0.94 o 
  -3   8   8       11.59       12.76      1.42 o 
  -2   8   8       30.87       30.90      2.10 o 
  -1   8   8       53.55       62.73      3.17 o 
   0   8   8        1.35        4.58      1.09 o 
   1   8   8       45.91       46.39      3.50 o 
   2   8   8        3.94        7.01      1.43 o 
  -9   9   8        1.96        2.11      1.18 o 
  -8   9   8       22.48       28.27      4.34 o 
  -7   9   8        6.59       11.70      2.08 o 
  -6   9   8       86.85       86.06      5.16 o 
  -5   9   8      217.11      213.00      5.04 o 
  -4   9   8       94.08       90.53      3.57 o 
  -3   9   8        2.96        5.72      1.27 o 
  -2   9   8        0.07        3.10      1.12 o 
  -1   9   8        3.88        6.68      1.47 o 
   0   9   8       48.29       42.02      3.01 o 
   1   9   8        3.30        3.40      1.23 o 
  -7  10   8        0.21        3.63      1.30 o 
  -6  10   8       21.86       28.34      2.32 o 
  -5  10   8        3.03        6.17      1.45 o 
  -4  10   8       11.31        9.90      1.76 o 
  -3  10   8        2.35        6.92      1.53 o 
  -2  10   8        7.12       10.80      1.80 o 
  -1  10   8       15.52       18.19      2.96 o 
   0  10   8       93.52       72.65      4.20 o 
 -13   1   9        0.30        2.10      0.94 o 
 -12   1   9        1.13        3.62      0.93 o 
 -11   1   9        1.92        5.33      1.37 o 
 -10   1   9        1.23        2.94      1.00 o 
  -9   1   9        1.76        2.25      0.72 o 
  -8   1   9       19.91       18.62      1.85 o 
  -7   1   9       12.31       12.24      1.77 o 
  -6   1   9        1.06        3.18      1.09 o 
  -5   1   9        3.23        4.28      1.02 o 
  -4   1   9       26.78       23.67      1.63 o 
  -3   1   9       11.31       12.03      1.27 o 
  -2   1   9       24.67       29.54      1.73 o 
  -1   1   9      137.34      134.50      3.85 o 
   0   1   9       61.07       54.55      2.72 o 
   1   1   9        3.54        5.17      1.24 o 
   2   1   9       55.95       48.13      3.10 o 
   3   1   9       17.38       18.19      2.12 o 
   4   1   9        8.06        8.75      2.01 o 
 -13   2   9        2.03        5.73      1.59 o 
 -12   2   9        0.69        2.69      0.88 o 
 -11   2   9       15.90       19.05      1.66 o 
 -10   2   9        8.90        8.31      1.33 o 
  -9   2   9       30.97       35.17      2.24 o 
  -8   2   9       37.62       41.79      2.42 o 
  -7   2   9       29.33       33.39      2.17 o 
  -6   2   9       15.40       13.87      1.78 o 
  -5   2   9        3.03        3.06      0.94 o 
  -4   2   9        2.14        1.99      0.76 o 
  -3   2   9      142.63      123.58      3.58 o 
  -2   2   9      210.53      187.15      4.45 o 
  -1   2   9      166.36      166.08      4.79 o 
   0   2   9      125.06      116.13      4.12 o 
   1   2   9       38.20       34.28      2.56 o 
   2   2   9        1.05        2.49      0.97 o 
   3   2   9       14.36       13.46      2.02 o 
   4   2   9        2.28        3.44      1.01 o 
 -12   3   9        3.03        4.61      1.88 o 
 -11   3   9        1.63        2.24      1.01 o 
 -10   3   9       53.23       44.07      2.43 o 
  -9   3   9        7.42       12.05      1.65 o 
  -8   3   9        0.44        1.71      0.86 o 
  -7   3   9        9.79        9.07      1.47 o 
  -6   3   9       51.69       52.20      2.76 o 
  -5   3   9       39.04       41.28      2.01 o 
  -4   3   9       15.14       15.75      1.34 o 
  -3   3   9       82.97       85.46      2.99 o 
  -2   3   9      169.26      155.88      4.67 o 
  -1   3   9        3.98        4.85      1.03 o 
   0   3   9       24.23       21.65      1.90 o 
   1   3   9       22.46       21.53      1.98 o 
   2   3   9       35.03       31.17      2.50 o 
   3   3   9        1.95        2.43      1.12 o 
   4   3   9        0.00        3.55      1.60 o 
 -12   4   9       46.46       50.25      7.04 o 
 -11   4   9        4.82        6.33      1.35 o 
 -10   4   9        2.70        8.04      3.01 o 
  -9   4   9       64.33       69.74      4.16 o 
  -8   4   9       34.43       32.23      2.07 o 
  -7   4   9        2.50        4.25      0.97 o 
  -6   4   9        6.99        8.11      1.24 o 
  -5   4   9       14.02       17.45      1.44 o 
  -4   4   9        0.40        2.52      0.68 o 
  -3   4   9       18.97       23.02      1.49 o 
  -2   4   9        0.41        2.30      0.83 o 
  -1   4   9        1.09        2.26      0.87 o 
   0   4   9        0.06        1.38      0.76 o 
   1   4   9        8.11       10.80      1.61 o 
   2   4   9        8.00        9.82      2.04 o 
   3   4   9        0.92        4.91      1.24 o 
   4   4   9       10.91       16.68      1.59 o 
 -11   5   9       27.20       32.84      6.13 o 
 -10   5   9        1.09        2.18      0.98 o 
  -9   5   9        1.36        2.92      1.46 o 
  -8   5   9        7.72        5.94      1.56 o 
  -7   5   9        1.25        3.89      1.27 o 
  -6   5   9       40.09       45.70      3.01 o 
  -5   5   9       15.48       16.80      1.51 o 
  -4   5   9        3.42        6.06      0.94 o 
  -3   5   9       75.64       67.47      2.94 o 
  -2   5   9      131.35      124.80      3.85 o 
  -1   5   9        9.46       12.07      1.24 o 
   0   5   9       58.03       58.32      3.02 o 
   1   5   9        7.29       10.56      1.34 o 
   2   5   9       11.49       15.09      1.57 o 
   3   5   9       26.10       32.91      3.66 o 
 -11   6   9        9.05        8.82      1.72 o 
 -10   6   9        1.87        4.79      1.96 o 
  -9   6   9       10.27       16.87      1.86 o 
  -8   6   9        8.07       10.11      1.82 o 
  -7   6   9        5.39        3.98      1.85 o 
  -6   6   9       35.41       33.76      3.77 o 
  -5   6   9       27.42       31.65      2.54 o 
  -4   6   9       80.28       70.88      3.56 o 
  -3   6   9       17.61       20.87      1.95 o 
  -2   6   9        7.07       10.93      1.34 o 
  -1   6   9        0.00        2.37      0.84 o 
   0   6   9       14.48       20.45      1.58 o 
   1   6   9        1.05        5.82      1.01 o 
   2   6   9        0.07        2.47      0.94 o 
 -10   7   9        0.97        1.56      1.04 o 
  -9   7   9        0.22        0.96      0.94 o 
  -8   7   9        0.05        2.04      0.97 o 
  -7   7   9        1.06        3.16      1.05 o 
  -6   7   9       38.83       48.28      3.01 o 
  -5   7   9        3.86        6.91      1.09 o 
  -4   7   9       33.09       38.59      2.42 o 
  -3   7   9        0.29        3.47      1.26 o 
  -2   7   9       49.11       53.08      2.84 o 
  -1   7   9       14.86       14.25      1.75 o 
   0   7   9        9.55        8.92      1.34 o 
   1   7   9        9.39       11.94      1.29 o 
   2   7   9        5.84        8.65      1.28 o 
  -9   8   9        3.98        9.71      3.41 o 
  -8   8   9       12.68       19.36      1.91 o 
  -7   8   9       22.09       25.65      2.62 o 
  -6   8   9       37.94       36.97      3.96 o 
  -5   8   9        0.30        4.69      1.28 o 
  -4   8   9       17.82       24.35      1.99 o 
  -3   8   9        0.19        2.05      0.87 o 
  -2   8   9        1.58        2.50      0.92 o 
  -1   8   9        2.84        5.35      1.12 o 
   0   8   9       23.54       26.55      2.76 o 
   1   8   9       13.98       16.96      2.19 o 
  -7   9   9        4.59       10.00      1.84 o 
  -6   9   9       21.94       30.13      4.34 o 
  -5   9   9        3.09        7.24      1.34 o 
  -4   9   9       74.71       73.15      3.49 o 
  -3   9   9       29.80       29.29      2.13 o 
  -2   9   9       22.64       21.95      2.15 o 
  -1   9   9        7.93       14.45      2.20 o 
 -12   0  10       24.59       39.83      4.88 o 
 -11   0  10       28.35       37.56      4.53 o 
 -10   0  10        0.20       -0.36      1.88 o 
  -9   0  10        0.79        1.25      1.23 o 
  -8   0  10       66.38       67.32      4.70 o 
  -7   0  10      100.31       76.43      5.12 o 
  -6   0  10      685.53      599.59     14.35 o 
  -5   0  10      318.98      294.61     12.18 o 
  -4   0  10      193.48      203.96      6.79 o 
  -3   0  10        8.43       15.14      2.05 o 
  -2   0  10       26.26       41.13      3.01 o 
  -1   0  10       10.72        9.13      2.41 o 
   0   0  10        3.57        7.89      2.08 o 
   1   0  10        1.77       12.28      2.82 o 
   2   0  10       25.51       23.89      3.19 o 
   3   0  10       16.08       12.15      3.08 o 
 -12   1  10       52.00       65.27      3.31 o 
 -11   1  10        2.03        2.70      1.17 o 
 -10   1  10        0.49        2.04      0.83 o 
  -9   1  10       28.79       30.66      2.24 o 
  -8   1  10      171.83      152.80      5.09 o 
  -7   1  10        1.69        1.47      0.96 o 
  -6   1  10       98.72       89.29      3.90 o 
  -5   1  10      129.97      103.12      4.21 o 
  -4   1  10      111.39       97.36      3.40 o 
  -3   1  10       29.59       39.53      2.09 o 
  -2   1  10       28.88       36.13      2.00 o 
  -1   1  10        2.17        1.98      0.89 o 
   0   1  10        2.58        4.04      1.18 o 
   1   1  10       31.22       39.11      2.81 o 
   2   1  10       11.34       15.85      2.06 o 
   3   1  10       30.15       28.32      2.48 o 
 -12   2  10        3.58        5.69      1.28 o 
 -11   2  10       21.90       29.42      2.37 o 
 -10   2  10       11.28       18.19      1.92 o 
  -9   2  10       25.33       28.54      2.00 o 
  -8   2  10       11.08       15.64      2.53 o 
  -7   2  10        0.31        2.42      0.94 o 
  -6   2  10       96.84       97.41      4.11 o 
  -5   2  10      402.51      398.63     13.90 o 
  -4   2  10       45.01       48.09      2.30 o 
  -3   2  10        3.96        7.65      1.09 o 
  -2   2  10       89.63       86.09      3.55 o 
  -1   2  10       15.46       13.06      1.67 o 
   0   2  10        0.24        3.96      1.15 o 
   1   2  10        1.53        6.01      1.29 o 
   2   2  10       68.30       70.04      4.45 o 
   3   2  10        0.75        3.68      1.24 o 
 -12   3  10       12.09       10.56      3.11 o 
 -11   3  10       25.52       23.87      2.40 o 
 -10   3  10       31.80       37.45      2.32 o 
  -9   3  10       22.02       18.24      2.00 o 
  -8   3  10      135.55      133.37      4.48 o 
  -7   3  10       33.59       33.38      2.22 o 
  -6   3  10       49.82       44.71      2.80 o 
  -5   3  10        4.09        6.92      1.18 o 
  -4   3  10       39.94       43.37      2.17 o 
  -3   3  10       18.58       23.28      1.88 o 
  -2   3  10      107.52       97.95      3.83 o 
  -1   3  10       19.53       26.18      2.01 o 
   0   3  10        0.20        2.19      0.90 o 
   1   3  10       18.83       26.79      2.34 o 
   2   3  10       29.24       32.06      2.68 o 
 -11   4  10        0.00        1.19      1.26 o 
 -10   4  10        0.71        2.53      1.08 o 
  -9   4  10       10.01       10.01      1.66 o 
  -8   4  10      102.39      100.94      4.55 o 
  -7   4  10        8.41        9.58      1.55 o 
  -6   4  10       15.55       12.80      1.58 o 
  -5   4  10       27.88       25.38      1.79 o 
  -4   4  10       57.87       60.33      2.60 o 
  -3   4  10      242.18      233.72      5.98 o 
  -2   4  10        0.91        3.29      0.92 o 
  -1   4  10        6.35        8.30      1.25 o 
   0   4  10        0.03        3.27      1.03 o 
   1   4  10        0.26        1.57      1.00 o 
   2   4  10       44.66       48.52      3.27 o 
 -11   5  10        3.24        7.35      2.68 o 
 -10   5  10        0.06        3.33      1.21 o 
  -9   5  10       25.67       23.62      3.55 o 
  -8   5  10       50.21       51.45      3.03 o 
  -7   5  10       56.64       65.46      3.18 o 
  -6   5  10        6.75       10.62      1.75 o 
  -5   5  10        6.82        5.82      1.23 o 
  -4   5  10       29.59       31.05      2.02 o 
  -3   5  10      101.39       95.47      3.84 o 
  -2   5  10       94.40       88.87      3.80 o 
  -1   5  10        4.95        8.05      1.28 o 
   0   5  10       27.38       29.01      2.26 o 
   1   5  10        2.10        3.88      1.06 o 
 -10   6  10        0.88        6.59      3.30 o 
  -9   6  10        1.45        1.21      1.19 o 
  -8   6  10        1.96        3.64      1.91 o 
  -7   6  10       72.13       62.74      5.93 o 
  -6   6  10       51.01       55.57      4.70 o 
  -5   6  10        0.32        5.09      1.52 o 
  -4   6  10        0.24        2.94      0.99 o 
  -3   6  10      182.20      164.63      7.09 o 
  -2   6  10        7.52       11.12      1.48 o 
  -1   6  10        4.60        8.71      1.20 o 
   0   6  10        1.26        2.99      1.02 o 
   1   6  10        2.67        4.29      1.57 o 
  -9   7  10        9.90       13.47      2.75 o 
  -8   7  10        2.19        7.20      1.43 o 
  -7   7  10        0.79        3.67      2.25 o 
  -6   7  10        5.56        7.23      1.51 o 
  -5   7  10        0.23        6.25      1.56 o 
  -4   7  10        1.72        4.83      1.08 o 
  -3   7  10       12.21       14.80      1.50 o 
  -2   7  10        4.35        7.82      1.88 o 
  -1   7  10        1.55        5.96      1.25 o 
   0   7  10        2.01        8.18      1.60 o 
  -7   8  10        3.08       11.14      1.72 o 
  -6   8  10       75.64       86.05      5.95 o 
  -5   8  10       90.78       90.41      4.96 o 
  -4   8  10       30.70       38.27      2.40 o 
  -3   8  10        6.03       13.42      2.04 o 
  -2   8  10        7.52       15.06      2.20 o 
 -11   1  11        1.60        4.34      1.08 o 
 -10   1  11        0.66        2.80      1.07 o 
  -9   1  11        0.92        3.33      0.96 o 
  -8   1  11        0.30        1.11      0.85 o 
  -7   1  11       10.50       11.79      1.82 o 
  -6   1  11       30.71       27.39      2.23 o 
  -5   1  11       92.93       85.17      3.65 o 
  -4   1  11      192.84      172.11      4.65 o 
  -3   1  11      118.65      102.87      3.58 o 
  -2   1  11       10.67       12.26      1.31 o 
  -1   1  11        0.41        1.11      0.96 o 
   0   1  11        0.41        2.77      1.22 o 
   1   1  11        0.75        0.36      1.01 o 
 -11   2  11        0.66        3.17      1.36 o 
 -10   2  11        2.12        3.76      0.98 o 
  -9   2  11        1.99        4.24      1.06 o 
  -8   2  11       20.75       19.67      2.01 o 
  -7   2  11        5.90        6.52      1.33 o 
  -6   2  11        1.35        3.13      0.96 o 
  -5   2  11        2.24        5.24      1.09 o 
  -4   2  11       36.81       37.21      2.07 o 
  -3   2  11        0.39        4.07      1.03 o 
  -2   2  11       13.47       15.05      1.49 o 
  -1   2  11       19.18       26.97      2.33 o 
   0   2  11        9.17       11.28      1.59 o 
   1   2  11        0.65        5.19      1.36 o 
 -11   3  11        3.64        2.65      1.24 o 
 -10   3  11        5.87        6.20      1.27 o 
  -9   3  11        4.25        6.17      1.41 o 
  -8   3  11        5.38        9.50      1.65 o 
  -7   3  11       14.24       20.53      2.01 o 
  -6   3  11        0.01        1.75      0.97 o 
  -5   3  11        0.73        2.29      0.81 o 
  -4   3  11       32.04       30.61      2.14 o 
  -3   3  11        7.10       10.61      1.42 o 
  -2   3  11       22.59       22.06      1.85 o 
  -1   3  11        0.36        2.98      0.93 o 
   0   3  11       42.69       33.46      2.67 o 
 -10   4  11        9.38       13.56      2.23 o 
  -9   4  11        2.20        6.55      2.04 o 
  -8   4  11       19.09       22.22      2.09 o 
  -7   4  11        1.02        1.46      0.83 o 
  -6   4  11       25.72       23.00      2.06 o 
  -5   4  11        0.58        4.60      2.01 o 
  -4   4  11       33.94       29.03      2.05 o 
  -3   4  11       14.76       20.78      1.89 o 
  -2   4  11        0.66        2.78      0.90 o 
  -1   4  11        0.05        2.18      1.02 o 
   0   4  11        2.36        7.67      1.55 o 
  -9   5  11        0.79        3.15      1.95 o 
  -8   5  11        5.40       10.73      1.76 o 
  -7   5  11       10.92       19.94      2.77 o 
  -6   5  11        1.97        4.45      1.24 o 
  -5   5  11       14.25       19.83      2.57 o 
  -4   5  11       23.56       27.88      2.06 o 
  -3   5  11        5.32        6.88      1.19 o 
  -2   5  11       10.57       11.92      1.54 o 
  -1   5  11        1.53        3.17      1.04 o 
  -8   6  11        5.63        4.81      2.09 o 
  -7   6  11        3.21        4.28      1.94 o 
  -6   6  11       24.11       26.92      2.52 o 
  -5   6  11        1.19        3.67      3.75 o 
  -4   6  11        0.16        5.95      1.34 o 
  -3   6  11        2.39        5.75      1.32 o 
  -2   6  11        1.71        4.43      2.10 o 
  -6   7  11        0.41        4.12      3.27 o 
  -5   7  11        5.60       15.50      2.00 o 
  -4   7  11        7.43        9.77      1.63 o 
 -10   0  12        5.17        8.80      1.94 o 
  -9   0  12        2.20        3.74      1.57 o 
  -8   0  12       46.47       39.49      3.91 o 
  -7   0  12      187.31      170.54      8.16 o 
  -6   0  12       42.10       51.61      4.45 o 
  -5   0  12       37.03       30.69      3.72 o 
  -4   0  12       13.70       18.24      2.26 o 
  -3   0  12       12.50       14.15      2.93 o 
  -2   0  12       32.22       27.25      3.11 o 
 -10   1  12       56.69       55.38      3.48 o 
  -9   1  12       11.13       11.72      1.49 o 
  -8   1  12       24.01       27.10      2.20 o 
  -7   1  12       27.40       23.26      2.01 o 
  -6   1  12      122.75       98.02      4.41 o 
  -5   1  12      120.83       98.28      4.58 o 
  -4   1  12       24.61       39.27      2.48 o 
  -3   1  12        9.90       20.08      1.67 o 
  -2   1  12       40.74       47.97      3.15 o 
  -9   2  12       10.21       10.17      1.69 o 
  -8   2  12        5.25        5.33      1.25 o 
  -7   2  12        5.94        7.82      1.39 o 
  -6   2  12        5.71        8.63      1.87 o 
  -5   2  12        1.36        6.97      1.35 o 
  -4   2  12       19.05       21.47      1.93 o 
  -3   2  12       26.41       34.77      2.35 o 
  -2   2  12        3.73        6.60      1.47 o 
  -9   3  12        1.06        3.57      1.12 o 
  -8   3  12       58.20       60.79      3.40 o 
  -7   3  12        3.94        8.87      1.57 o 
  -6   3  12        9.35        9.31      1.56 o 
  -5   3  12        0.12        4.70      1.20 o 
  -4   3  12        0.28        2.73      2.25 o 
  -3   3  12        7.49        9.22      1.54 o 
  -8   4  12        0.41        3.52      1.82 o 
  -7   4  12        4.55        7.28      1.37 o 
  -6   4  12        0.78        2.82      1.08 o 
  -5   4  12        0.74        5.58      1.41 o 
  -4   4  12       69.86       70.03      4.44 o 
  -3   4  12       34.40       39.91      2.61 o 
                                                 
